# Supplementary material for: High-speed energy-efficient memristor confined in sub-5 nm space with elemental oxygen reservoir layer
Source: Nat Commun. 2026 Mar 18;17:4117. doi: 10.1038/s41467-026-70806-4 (PMC13149778; doi:10.1038/s41467-026-70806-4)
Supplement: Supplementary file 3 — Source data [file 41467_2026_70806_MOESM3_ESM.xlsx]

## Sheet: Fig1. f
199.992	443.661	443.921	442.259	442.246
200.937	443.667	443.903	442.246	442.242
201.882	443.664	443.886	442.233	442.237
202.827	443.655	443.869	442.222	442.233
203.771	443.641	443.853	442.21	442.229
204.716	443.623	443.837	442.2	442.224
205.66	443.604	443.821	442.19	442.22
206.604	443.584	443.806	442.181	442.215
207.548	443.566	443.791	442.173	442.211
208.492	443.563	443.777	442.166	442.206
209.436	443.554	443.764	442.159	442.202
210.379	443.558	443.751	442.153	442.198
211.323	443.57	443.738	442.148	442.193
212.266	443.575	443.726	442.143	442.189
213.209	443.586	443.714	442.139	442.184
214.152	443.603	443.703	442.136	442.18
215.095	443.617	443.692	442.134	442.175
216.038	443.637	443.682	442.138	442.171
216.981	443.65	443.672	442.143	442.166
217.923	443.65	443.672	442.148	442.161
219.492	443.661	443.921	442.153	442.157
220.437	443.667	443.903	442.152	442.152
221.382	443.664	443.886	442.151	442.148
222.327	443.655	443.869	442.149	442.143
223.271	443.641	443.853	442.147	442.139
224.216	443.623	443.837	442.145	442.134
225.16	443.604	443.821	442.142	442.172
226.104	443.584	443.806	442.14	442.169
227.048	443.566	443.791	442.137	442.129
227.992	443.563	443.777	442.134	442.107
228.936	443.554	443.764	442.131	442.095
229.879	443.558	443.751	442.127	442.07
230.823	443.57	443.738	442.124	442.08
231.766	443.575	443.726	442.12	442.029
232.709	443.586	443.714	442.116	442.028
233.652	443.603	443.703	442.111	442.024
234.595	443.617	443.692	442.107	442.034
235.538	443.637	443.682	442.055	442.019
236.481	443.65	443.672	442.047	442.006
237.423	443.65	443.662	442.039	441.999
238.366	443.653	443.654	442.032	442.033
239.308	443.71	443.645	442.026	442.024
240.25	443.659	443.637	442.046	442.046
241.192	443.667	443.63	442.086	442.086
242.134	443.688	443.623	442.09	442.09
243.076	443.738	443.616	442.11	442.11
244.018	443.744	443.61	442.216	442.216
244.959	443.724	443.605	442.246	442.246
245.9	443.703	443.599	442.307	442.307
246.842	443.689	443.595	442.291	442.291
247.783	443.692	443.591	442.306	442.306
248.724	443.719	443.587	442.336	442.336
249.665	443.773	443.584	442.369	442.369
250.605	443.858	443.581	442.407	442.407
251.546	443.961	443.579	442.469	442.469
252.486	444.061	443.577	442.526	442.526
253.427	444.194	443.576	442.558	442.558
254.367	444.315	443.575	442.601	442.601
255.307	444.369	443.575	442.628	442.628
256.247	444.538	443.575	442.628	442.628
257.187	444.688	443.575	442.684	442.684
258.126	444.82	443.588	442.627	442.627
259.066	444.877	443.545	442.665	442.665
260.005	444.908	443.562	442.69	442.69
260.945	444.823	443.652	442.682	442.682
261.884	444.719	443.652	442.678	442.678
262.823	444.562	443.576	442.656	442.656
263.762	444.424	443.607	442.686	442.686
264.7	444.25	443.637	442.661	442.661
265.639	444.073	443.638	442.655	442.655
266.577	443.901	443.623	442.632	442.632
267.516	443.734	443.602	442.596	442.596
268.454	443.598	443.646	442.542	442.542
269.392	443.475	443.683	442.475	442.475
270.33	443.42	443.676	442.419	442.419
271.268	443.406	443.687	442.418	442.418
272.206	443.429	443.711	442.385	442.385
273.143	443.473	443.737	442.336	442.336
274.081	443.526	443.753	442.284	442.284
275.018	443.559	443.727	442.292	442.292
275.955	443.54	443.725	442.216	442.216
276.892	443.565	443.729	442.156	442.156
277.829	443.569	443.734	442.107	442.107
278.766	443.602	443.75	442.034	442.034
279.703	443.6	443.763	442.028	442.028
280.639	443.607	443.817	441.997	441.997
281.576	443.62	443.829	441.987	441.987
282.512	443.624	443.882	441.933	441.933
283.448	443.622	443.854	441.947	441.947
284.384	443.614	443.856	441.977	441.977
285.32	443.596	443.869	441.987	441.987
286.256	443.578	443.9	442.014	442.014
287.191	443.563	443.883	442.011	442.011
288.127	443.554	443.899	442.028	442.028
289.062	443.551	443.888	442.047	442.047
289.998	443.558	443.85	442.039	442.039
290.933	443.578	443.834	442.091	442.091
291.868	443.611	443.866	442.08	442.08
292.803	443.616	443.897	442.066	442.066
293.737	443.631	443.923	442.03	442.03
294.672	443.631	443.923	442.087	442.087
295.606	443.673	443.904	442.091	442.091
296.541	443.693	443.942	442.119	442.119
297.475	443.713	443.981	442.156	442.156
298.409	443.696	443.963	442.192	442.192
299.343	443.742	443.993	442.229	442.229
300.277	443.818	443.947	442.265	442.265
301.21	443.88	444.011	442.302	442.302
302.144	443.882	443.987	442.339	442.339
303.077	443.931	444.009	442.369	442.369
304.011	444.036	443.983	442.405	442.405
304.944	444.062	443.913	442.439	442.439
305.877	444.093	443.94	442.474	442.474
306.81	444.133	443.921	442.51	442.51
307.743	444.2	443.901	442.548	442.548
308.675	444.293	443.848	442.587	442.587
309.608	444.362	443.77	442.628	442.628
310.54	444.374	443.768	442.67	442.67
311.473	444.444	443.742	442.713	442.713
312.405	444.451	443.75	442.758	442.758
313.337	444.446	443.787	442.804	442.804
314.269	444.46	443.771	442.851	442.851
315.201	444.515	443.74	442.9	442.9
316.132	444.603	443.736	442.95	442.95
317.064	444.721	443.743	443.002	443.002
317.995	444.752	443.769	443.055	443.055
318.926	444.92	443.71	443.11	443.11
319.857	445.017	443.686	443.166	443.166
320.788	445.19	443.75	443.223	443.223
321.719	445.258	443.797	443.401	443.401
322.65	445.376	443.763	443.284	443.284
323.581	445.553	443.716	443.484	443.484
324.511	445.654	443.697	443.555	443.555
325.442	445.836	443.682	443.708	443.708
326.372	445.844	443.655	444.022	444.022
327.302	445.971	443.679	444.362	444.362
328.232	446.1	443.708	444.751	444.751
329.162	447.033	443.717	445.4	445.4
330.091	446.8	443.672	446.233	446.233
331.021	449.067	443.692	447.533	447.533
331.95	450.9	443.672	448.467	448.467
332.88	453.307	443.659	449.633	449.633
333.809	456.085	443.65	450.778	450.778
334.738	458.669	443.65	451.5	451.5
335.667	460.541	443.651	452.211	452.211
336.596	461.472	443.652	452.444	452.444
337.525	461.413	443.653	452.356	452.356
338.453	459.973	443.656	451.689	451.689
339.382	457.807	443.658	450.956	450.956
340.31	455.568	443.662	450.322	450.322
341.238	452.93	443.666	449.333	449.333
342.166	450.5	443.67	448.033	448.033
343.094	449.833	443.675	446.714	447.089
344.022	449.02	443.681	446.207	446.1
344.95	448.157	443.687	445.735	445.7
345.877	447.567	443.694	445.298	445.144
346.805	447.109	443.702	444.894	444.744
347.732	446.931	443.71	444.525	444.422
348.659	446.587	443.718	444.191	444.056
349.586	446.294	443.727	443.891	443.7
350.513	446.074	443.737	443.625	443.7
351.44	445.981	443.747	443.394	443.556
352.367	445.861	443.758	443.197	443.356
353.293	445.72	443.77	443.214	443.069
354.22	445.559	443.782	443.006	442.99
355.146	445.322	443.794	442.916	443.02
356.072	445.144	443.808	442.859	442.858
356.998	444.937	443.821	442.772	442.683
357.924	444.822	443.836	442.734	442.739
358.85	444.622	443.851	442.66	442.681
359.775	444.541	443.866	442.562	442.665
360.701	444.489	443.882	442.565	442.725
361.626	444.419	443.899	442.578	442.702
362.552	444.359	443.916	442.613	442.68
363.477	444.23	443.934	442.601	442.658
364.402	444.248	443.953	442.609	442.636
365.327	444.17	443.972	442.605	442.615
366.251	444.033	443.992	442.604	442.594
367.176	444.019	444.012	442.608	442.574
368.101	443.959	444.063	442.615	442.553
369.025	443.889	444.224	442.626	442.533
369.949	443.841	444.41	442.64	442.514
370.873	443.841	444.405	442.669	442.494
371.797	443.822	444.691	442.683	442.475
372.721	443.807	445.147	442.697	442.457
373.645	443.685	445.616	442.625	442.438
374.569	443.619	446.186	442.849	442.42
375.492	443.607	447.772	443.407	442.403
376.416	443.544	450.442	444.3	442.385
377.339	443.548	453.682	445.52	442.369
378.262	443.567	456.059	446.74	442.362
379.185	443.548	455.935	447.6	442.357
380.108	443.537	454.842	446.922	442.353
381.031	443.444	452.246	445.656	442.353
381.953	443.43	448.763	444.369	442.353
382.876	443.426	445.919	443.701	442.353
383.798	443.433	445.363	443.213	442.353
384.721	443.433	444.878	442.882	442.314
385.643	443.4	444.464	442.685	442.284
386.565	443.337	444.119	442.597	442.281
387.487	443.348	443.904	442.596	442.232
388.408	443.374	443.804	442.657	442.232
389.33	443.33	443.787	442.703	442.191
390.251	443.333	443.801	442.726	442.205
391.173	443.393	443.82	442.68	442.214
392.094	443.407	443.791	442.614	442.165
393.015	443.422	443.803	442.545	442.22
393.936	443.459	443.899	442.543	442.214
394.857	443.474	444.137	442.547	442.19
395.778	443.463	444.558	442.558	442.183
396.698	443.448	445.161	442.579	442.155
397.619	443.481	445.884	442.721	442.161
398.539	443.493	446.726	443.02	442.172
399.46	443.496	447.688	443.51	442.173
400.38	443.419	449.736	444.225	442.178
401.3	443.407	452.654	445.202	442.204
402.22	443.456	455.887	446.474	442.121
403.139	443.456	458.301	447.673	442.133
404.059	443.459	459.129	448.018	442.126
404.979	443.426	457.739	445.98	442.109
405.898	443.452	454.831	444.99	442.096
406.817	443.474	451.136	444	442.075
407.736	443.456	447.861	443.18	442.08
408.655	443.459	445.838	443.001	442.094
409.574	443.426	444.865	443.038	442.07
410.493	443.381	444.498	443.152	442.047
411.412	443.426	444.394	443.106	442.066
412.33	443.422	444.375	443.059	442.106
413.249	443.389	444.454	443.058	442.149
414.167	443.37	444.472	443.044	442.168
415.085	443.311	444.363	443.03	442.187
416.003	443.252	444.271	443.016	442.206
416.921	443.211	444.275	443.003	442.172
417.839	443.204	444.275	442.99	442.185
418.756	443.23	444.274	442.978	442.162
419.674	443.244	444.231	442.966	442.254
420.591	443.193	444.19	442.955	442.247
421.508	443.222	444.152	442.943	442.26
422.426	443.204	444.116	442.933	442.286
423.343	443.167	444.082	442.922	442.251
424.26	443.174	444.093	442.912	442.237
425.176	443.17	444.102	442.902	442.23
426.093	443.174	444.112	442.893	442.227
427.01	443.096	444.12	442.884	442.194
427.926	443.1	444.129	442.875	442.231
428.842	443.067	444.136	442.867	442.222
429.758	443.052	444.143	442.859	442.259
430.674	443.052	444.15	442.852	442.242
431.59	443.011	444.156	442.845	442.249
432.506	442.97	444.161	442.838	442.214
433.422	442.985	444.166	442.832	442.226
434.337	443.015	444.171	442.826	442.243
435.253	443.067	444.175	442.82	442.183
436.168	443.081	444.178	442.815	442.159
437.083	443.019	444.181	442.811	442.155
437.998	443.048	444.183	442.806	442.158
438.913	443.059	444.185	442.802	442.243
439.828	443.111	444.186	442.798	442.226
440.743	443.133	444.187	442.795	442.229
441.657	443.137	444.187	442.799	442.215
442.572	443.115	444.187	442.802	442.175
443.486	443.096	444.186	442.823	442.192
444.4	443.096	444.185	442.818	442.241
445.314	443.067	444.183	442.857	442.228
446.228	443.063	444.18	442.828	442.168
447.142	443.059	444.177	442.847	442.159
448.056	443.122	444.174	442.83	442.102
448.969	443.159	444.17	442.875	442.114
449.883	443.211	444.165	442.897	442.09
450.796	443.244	444.16	442.891	442.073
451.709	443.326	444.154	442.948	442.035
452.622	443.307	444.148	442.936	442.023
453.535	443.348	444.141	442.941	442.005
454.448	443.407	444.134	442.916	441.99
455.361	443.348	444.126	442.916	441.975
456.274	443.352	444.118	442.901	441.971
457.186	443.4	444.109	442.895	441.977
458.098	443.381	444.1	442.913	441.994
459.011	443.326	444.118	442.903	441.976
459.923	443.244	444.089	442.853	441.971
460.835	443.211	444.073	442.842	441.973
461.747	443.244	444.045	442.808	441.935
462.658	443.256	444.026	442.849	441.94
463.57	443.267	443.955	442.846	441.955
464.481	443.248	443.944	442.831	441.978
465.393	443.27	443.9	442.791	441.992
466.304	443.285	443.89	442.756	441.948
467.215	443.322	443.88	442.717	441.95
468.126	443.326	443.87	442.687	441.918
469.037	443.293	443.86	442.7	441.921
469.948	443.33	443.851	442.687	441.963
470.858	443.322	443.842	442.65	441.954
471.769	443.319	443.833	442.634	441.987
472.679	443.259	443.825	442.625	442
473.59	443.226	443.817	442.617	442.044
474.5	443.2	443.809	442.608	442.013
475.41	443.163	443.801	442.601	442.013
476.32	443.085	443.793	442.593	441.979
477.229	443.081	443.786	442.586	441.977
478.139	443.044	443.779	442.58	441.996
479.049	443.007	443.772	442.574	442.035
479.958	443.052	443.766	442.568	442.033
480.867	443.037	443.76	442.563	442.031
481.777	442.985	443.754	442.558	442.028
482.686	442.97	443.748	442.553	442.024
483.595	443	443.742	442.549	442.019
484.503	443.048	443.737	442.545	442.013
485.412	443.081	443.732	442.542	442.007
486.321	443.059	443.727	442.539	441.999
487.229	443.007	443.723	442.536	441.991
488.137	443.026	443.719	442.534	441.982
489.046	443.007	443.715	442.532	441.972
489.954	442.965	443.711	442.531	441.961
490.862	442.919	443.707	442.53	441.949
491.77	442.903	443.704	442.529	441.936
492.677	442.87	443.701	442.529	441.923
493.585	442.851	443.698	442.529	441.908
494.492	442.833	443.696	442.53	441.893
495.4	442.838	443.694	442.531	441.877
496.307	442.82	443.692	442.532	441.86
497.214	442.797	443.69	442.534	441.842
498.121	442.885	443.689	442.536	441.824
499.028	442.881	443.687	442.538	441.804
499.935	442.773	443.686	442.541	441.784
500.841	442.888	443.686	442.545	441.762
501.748	442.765	443.685	442.548	441.74

## Sheet: Fig1. g
Time	C1s	O1s	S2p	Mo3d	Hf4f
0	11.49	32.8	10.78	3.12	41.81
1	10.24	27.61	16.22	4.9	41.03
2	9.67	24.73	19.91	5.52	40.17
3	7.76	37.43	11.94	5.58	37.29
4	4.25	49.05	8.72	7.4	30.58
5	4.22	58.03	9.5	9.67	18.58
6	3.77	60.73	10.82	12.8	11.88
7	3.42	63.15	13.78	18.13	1.52

## Sheet: Fig1. h
BE_O1s	VO	Hf-O	O-O	Background	Peak sum
543.623	385	385	385	385	385
543.523	372.5	372.5	372.5	372.5	372.5
543.423	312.5	312.5	312.5	312.5	312.5
543.323	312.081	312.081	312.081	312.081	312.081
543.223	311.661	311.661	311.661	311.661	311.661
543.123	311.238	311.238	311.238	311.238	311.238
543.023	310.812	310.812	310.812	310.812	310.812
542.923	310.385	310.385	310.385	310.385	310.385
542.823	309.955	309.955	309.955	309.955	309.955
542.723	309.524	309.524	309.524	309.524	309.524
542.623	309.09	309.09	309.09	309.09	309.09
542.523	308.655	308.655	308.655	308.655	308.655
542.423	308.217	308.217	308.217	308.217	308.217
542.323	307.778	307.778	307.778	307.778	307.778
542.223	307.337	307.337	307.337	307.337	307.337
542.123	306.894	306.894	306.894	306.894	306.894
542.023	306.45	306.45	306.45	306.45	306.45
541.923	306.002	306.002	306.002	306.002	306.002
541.823	305.553	305.553	305.553	305.553	305.553
541.723	305.102	305.102	305.102	305.102	305.102
541.623	304.648	304.648	304.648	304.648	304.648
541.523	304.192	304.192	304.192	304.192	304.192
541.423	303.734	303.734	303.734	303.734	303.734
541.323	303.273	303.273	303.273	303.273	303.273
541.223	302.811	302.811	302.811	302.811	302.811
541.123	290	290	290	290	290
541.023	289.649	289.649	289.649	289.649	289.649
540.923	289.296	289.296	289.296	289.296	289.296
540.823	288.942	288.942	288.942	288.942	288.942
540.723	288.586	288.586	288.586	288.586	288.586
540.623	288.228	288.228	288.228	288.228	288.228
540.523	287.869	287.869	287.869	287.869	287.869
540.423	287.508	287.508	287.508	287.508	287.508
540.323	287.146	287.146	287.146	287.146	287.146
540.223	286.783	286.783	286.783	286.783	286.783
540.123	286.418	286.418	286.418	286.418	286.418
540.023	286.052	286.052	286.052	286.052	286.052
539.923	285.685	285.685	285.685	285.685	285.685
539.823	285.316	285.316	285.316	285.316	285.316
539.723	284.946	284.946	284.946	284.946	284.946
539.623	280	280	280	280	280
539.523	279.68	279.68	279.68	279.68	279.68
539.423	279.359	279.359	279.359	279.359	279.359
539.323	279.037	279.037	279.037	279.037	279.037
539.223	278.714	278.714	278.714	278.714	278.714
539.123	278.39	278.39	278.39	278.39	278.39
539.023	278.065	278.065	278.065	278.065	278.065
538.923	277.738	277.738	277.738	277.738	277.738
538.823	277.411	277.411	277.411	277.411	277.411
538.723	277.082	277.082	277.082	277.082	277.082
538.623	276.752	276.752	276.752	276.752	276.752
538.523	276.421	276.421	276.421	276.421	276.421
538.423	276.089	276.089	276.089	276.089	276.089
538.323	275.756	275.756	275.756	275.756	275.756
538.223	275.423	275.423	275.423	275.423	275.423
538.123	275.088	275.088	275.088	275.088	275.088
538.023	274.752	274.752	274.752	274.752	274.752
537.923	274.415	274.415	274.415	274.415	274.415
537.823	274.077	274.077	274.077	274.077	274.077
537.723	273.739	273.739	273.739	273.739	273.739
537.623	273.399	273.399	273.399	273.399	273.399
537.523	273.059	273.059	273.059	273.059	273.059
537.423	272.718	272.718	272.718	272.718	272.718
537.323	272.376	272.376	272.377	272.376	272.377
537.223	272.034	272.034	272.035	272.034	272.035
537.123	271.691	271.691	271.692	271.691	271.692
537.023	271.348	271.348	271.35	271.348	271.35
536.923	271.003	271.003	271.007	271.003	271.007
536.823	270.659	270.659	270.666	270.659	270.666
536.723	270.313	270.313	270.326	270.313	270.326
536.623	269.967	269.967	269.989	269.967	269.989
536.523	269.62	269.62	269.658	269.62	269.658
536.423	262.5	262.5	262.563	262.5	262.563
536.323	262.292	262.292	262.397	262.292	262.397
536.223	262.084	262.084	262.256	262.084	262.256
536.123	261.875	261.875	262.154	261.875	262.154
536.023	261.666	261.666	262.111	261.666	262.111
535.923	261.457	261.457	262.159	261.457	262.159
535.823	261.247	261.247	262.338	261.247	262.338
535.723	261.037	261.038	262.715	261.037	262.715
535.623	260.827	260.827	263.37	260.827	263.37
535.523	260.617	260.617	264.418	260.617	264.419
535.423	260.406	260.406	266.032	260.406	266.033
535.323	260.196	260.196	268.384	260.196	268.385
535.223	259.986	259.986	271.792	259.985	271.793
535.123	259.776	259.776	276.545	259.775	276.547
535.023	259.567	259.566	283.065	259.565	283.07
534.923	259.36	259.357	291.907	259.355	291.915
534.823	259.157	259.149	303.527	259.145	303.545
534.723	258.961	258.943	318.786	258.935	318.821
534.623	258.779	258.74	338.215	258.725	338.285
534.523	258.624	258.542	362.62	258.516	362.754
534.423	258.518	258.353	392.799	258.308	393.055
534.323	258.501	258.176	429.09	258.1	429.567
534.223	258.639	258.019	472.303	257.893	473.175
534.123	259.04	257.893	522.134	257.687	523.693
534.023	259.879	257.817	578.382	257.482	581.114
533.923	261.444	257.815	640.168	257.279	644.868
533.823	264.135	257.922	705.771	257.077	713.674
533.723	268.548	258.196	773.077	256.877	786.067
533.623	275.517	258.702	839.119	256.679	859.98
533.523	286.238	259.565	900.486	256.483	933.323
533.423	302.187	260.906	953.494	256.289	1004.01
533.323	325.142	262.931	995.102	256.099	1070.98
533.223	357.186	265.904	1021.41	255.912	1132.67
533.123	400.595	270.106	1031.47	255.729	1190.71
533.023	457.641	276.061	1023.93	255.55	1246.53
532.923	529.597	284.17	999.415	255.375	1302.43
532.823	616.783	295.128	960.161	255.205	1361.66
532.723	717.735	309.683	908.159	255.041	1425.49
532.623	828.684	328.514	847.581	254.882	1495.02
532.523	942.731	352.883	781.705	254.729	1567.86
532.423	1050.68	383.355	714.059	254.582	1638.93
532.323	1141.89	421.085	647.587	254.441	1701.68
532.223	1205.68	466.835	584.832	254.306	1748.74
532.123	1233.51	520.923	527.222	254.179	1773.3
532.023	1222.13	584.044	476.002	254.059	1774.05
531.923	1173.06	655.264	431.521	253.946	1751.95
531.823	1092.65	733.836	393.648	253.84	1712.45
531.723	990.283	817.764	362.354	253.74	1662.92
531.623	877.359	904.249	336.697	253.647	1611.01
531.523	763.87	989.65	316.239	253.56	1562.64
531.423	657.594	1069.84	300.126	253.48	1520.6
531.323	563.768	1139.91	287.605	253.405	1484.47
531.223	484.98	1195.5	278.14	253.337	1451.95
531.123	421.416	1233.04	270.978	253.274	1418.88
531.023	372.016	1248.77	265.714	253.217	1380.06
530.923	334.916	1242.73	261.866	253.164	1333.18
530.823	308.096	1214.37	259.087	253.117	1275.32
530.723	289.145	1166.35	257.131	253.074	1206.48
530.623	276.123	1102.19	255.747	253.036	1127.99
530.523	267.416	1025.66	254.796	253.001	1041.87
530.423	261.771	941.977	254.141	252.97	951.949
530.323	258.199	855.332	253.695	252.943	861.342
530.223	255.982	769.761	253.398	252.918	773.305
530.123	254.638	688.355	253.196	252.895	690.398
530.023	253.842	613.626	253.061	252.875	614.78
529.923	253.383	546.624	252.97	252.856	547.264
529.823	253.119	488.452	252.908	252.839	488.801
529.723	252.968	438.845	252.864	252.823	439.031
529.623	252.882	397.443	252.832	252.808	397.54
529.523	252.83	363.762	252.808	252.794	363.812
529.423	252.798	336.578	252.789	252.781	336.603
529.323	252.776	315.295	252.772	252.768	315.308
529.223	252.759	298.734	252.758	252.755	298.74
529.123	252.746	286.083	252.745	252.744	286.086
529.023	252.734	276.631	252.734	252.733	276.633
528.923	252.723	269.579	252.723	252.723	269.58
528.823	252.713	264.489	252.713	252.713	264.489
528.723	252.703	260.807	252.703	252.703	260.807
528.623	252.694	258.196	252.694	252.694	258.196
528.523	252.685	256.381	252.685	252.685	256.382
528.423	252.676	255.117	252.676	252.676	255.117
528.323	252.668	254.267	252.668	252.668	254.267
528.223	252.659	253.691	252.659	252.659	253.691
528.123	252.651	253.308	252.651	252.651	253.308
528.023	252.643	253.057	252.643	252.643	253.057
527.923	252.636	252.891	252.636	252.636	252.891
527.823	252.628	252.785	252.628	252.628	252.785
527.723	252.621	252.716	252.621	252.621	252.716
527.623	252.613	252.67	252.613	252.613	252.67
527.523	252.606	252.64	252.606	252.606	252.64
527.423	252.599	252.619	252.599	252.599	252.619
527.323	252.593	252.604	252.593	252.593	252.604
527.223	252.586	252.592	252.586	252.586	252.592
527.123	252.58	252.583	252.58	252.58	252.583
527.023	252.574	252.576	252.574	252.574	252.576
526.923	252.568	252.569	252.568	252.568	252.569
526.823	252.563	252.563	252.563	252.563	252.563
526.723	252.558	252.558	252.558	252.558	252.558
526.623	252.553	252.554	252.553	252.553	252.554
526.523	252.549	252.549	252.549	252.549	252.549
526.423	252.545	252.545	252.545	252.545	252.545
526.323	252.541	252.541	252.541	252.541	252.541
526.223	252.538	252.538	252.538	252.538	252.538
526.123	252.534	252.534	252.534	252.534	252.534
526.023	252.531	252.531	252.531	252.531	252.531
525.923	252.528	252.528	252.528	252.528	252.528
525.823	252.526	252.526	252.526	252.526	252.526
525.723	252.523	252.523	252.523	252.523	252.523
525.623	252.521	252.521	252.521	252.521	252.521
525.523	252.519	252.519	252.519	252.519	252.519
525.423	252.517	252.517	252.517	252.517	252.517
525.323	252.515	252.515	252.515	252.515	252.515
525.223	252.513	252.513	252.513	252.513	252.513
525.123	252.512	252.512	252.512	252.512	252.512
525.023	252.51	252.51	252.51	252.51	252.51
524.923	252.509	252.509	252.509	252.509	252.509
524.823	252.507	252.507	252.507	252.507	252.507
524.723	252.506	252.506	252.506	252.506	252.506
524.623	252.505	252.505	252.505	252.505	252.505
524.523	252.504	252.504	252.504	252.504	252.504
524.423	252.503	252.503	252.503	252.503	252.503
524.323	252.503	252.503	252.503	252.503	252.503
524.223	252.502	252.502	252.502	252.502	252.502
524.123	252.501	252.501	252.501	252.501	252.501
524.023	252.5	252.5	252.5	252.5	252.5
523.923	252.5	252.5	252.5	252.5	252.5
523.823	252.5	252.5	252.5	252.5	252.5
523.723	252.5	252.5	252.5	252.5	252.5
523.623	252.5	252.5	252.5	252.5	252.5

## Sheet: Fig1. i
BE_O1s	O-O	Hf-O	Vo	Background	Peak sum
543.623	292.5	292.5	292.5	292.5	292.5
543.523	287.5	287.5	287.5	287.5	287.5
543.423	287.155	287.155	287.155	287.155	287.155
543.323	282.5	282.5	282.5	282.5	282.5
543.223	282.18	282.18	282.18	282.18	282.18
543.123	281.859	281.859	281.859	281.859	281.859
543.023	262.5	262.5	262.5	262.5	262.5
542.923	262.308	262.308	262.308	262.308	262.308
542.823	262.114	262.114	262.114	262.114	262.114
542.723	261.919	261.919	261.919	261.919	261.919
542.623	261.724	261.724	261.724	261.724	261.724
542.523	261.527	261.527	261.527	261.527	261.527
542.423	261.33	261.33	261.33	261.33	261.33
542.323	261.132	261.132	261.132	261.132	261.132
542.223	260.932	260.932	260.932	260.932	260.932
542.123	260.732	260.732	260.732	260.732	260.732
542.023	260.531	260.531	260.531	260.531	260.531
541.923	260.328	260.328	260.328	260.328	260.328
541.823	260.125	260.125	260.125	260.125	260.125
541.723	259.92	259.92	259.92	259.92	259.92
541.623	255	255	255	255	255
541.523	254.832	254.832	254.832	254.832	254.832
541.423	254.663	254.663	254.663	254.663	254.663
541.323	254.494	254.494	254.494	254.494	254.494
541.223	254.323	254.323	254.323	254.323	254.323
541.123	254.151	254.151	254.151	254.151	254.151
541.023	253.978	253.978	253.978	253.978	253.978
540.923	253.804	253.804	253.804	253.804	253.804
540.823	253.629	253.629	253.629	253.629	253.629
540.723	253.453	253.453	253.453	253.453	253.453
540.623	253.277	253.277	253.277	253.277	253.277
540.523	237.5	237.5	237.5	237.5	237.5
540.423	237.475	237.475	237.475	237.475	237.475
540.323	237.45	237.45	237.45	237.45	237.45
540.223	237.426	237.426	237.426	237.426	237.426
540.123	237.401	237.401	237.401	237.401	237.401
540.023	237.375	237.375	237.375	237.375	237.375
539.923	237.35	237.35	237.35	237.35	237.35
539.823	237.325	237.325	237.325	237.325	237.325
539.723	237.299	237.299	237.299	237.299	237.299
539.623	237.273	237.273	237.273	237.273	237.273
539.523	237.247	237.247	237.247	237.247	237.247
539.423	237.222	237.222	237.222	237.222	237.222
539.323	237.195	237.195	237.195	237.195	237.195
539.223	237.169	237.169	237.169	237.169	237.169
539.123	237.143	237.143	237.143	237.143	237.143
539.023	237.116	237.116	237.116	237.116	237.116
538.923	237.09	237.09	237.09	237.09	237.09
538.823	237.063	237.063	237.063	237.063	237.063
538.723	237.036	237.036	237.036	237.036	237.036
538.623	237.009	237.009	237.009	237.009	237.009
538.523	236.982	236.982	236.982	236.982	236.982
538.423	236.955	236.955	236.955	236.955	236.955
538.323	236.928	236.928	236.928	236.928	236.928
538.223	236.9	236.9	236.9	236.9	236.9
538.123	236.873	236.873	236.873	236.873	236.873
538.023	236.845	236.845	236.845	236.845	236.845
537.923	236.818	236.818	236.818	236.818	236.818
537.823	236.79	236.79	236.79	236.79	236.79
537.723	236.762	236.762	236.762	236.762	236.762
537.623	236.734	236.734	236.734	236.734	236.734
537.523	236.706	236.706	236.706	236.706	236.706
537.423	236.677	236.677	236.677	236.677	236.677
537.323	236.649	236.649	236.649	236.649	236.649
537.223	236.621	236.621	236.621	236.621	236.621
537.123	236.592	236.592	236.592	236.592	236.592
537.023	236.564	236.563	236.563	236.563	236.564
536.923	236.535	236.535	236.535	236.535	236.535
536.823	236.507	236.506	236.506	236.506	236.507
536.723	236.478	236.477	236.477	236.477	236.478
536.623	236.45	236.448	236.448	236.448	236.45
536.523	236.423	236.419	236.419	236.419	236.423
536.423	236.397	236.39	236.39	236.39	236.397
536.323	236.372	236.361	236.361	236.361	236.373
536.223	236.352	236.331	236.331	236.331	236.352
536.123	236.338	236.302	236.302	236.302	236.338
536.023	236.333	236.273	236.273	236.273	236.334
535.923	236.346	236.243	236.243	236.243	236.346
535.823	236.384	236.214	236.214	236.214	236.385
535.723	236.464	236.184	236.184	236.184	236.464
535.623	236.609	236.154	236.155	236.154	236.61
535.523	236.849	236.125	236.127	236.124	236.851
535.423	237.24	236.095	236.099	236.095	237.245
535.323	237.849	236.066	236.073	236.065	237.858
535.223	238.774	236.036	236.05	236.035	238.79
535.123	240.171	236.008	236.032	236.005	240.201
535.023	242.204	235.98	236.023	235.975	242.256
534.923	245.174	235.953	236.029	235.945	245.265
534.823	249.386	235.929	236.06	235.915	249.544
534.723	255.281	235.909	236.13	235.885	255.549
534.623	263.482	235.895	236.265	235.855	263.931
534.523	274.547	235.892	236.499	235.825	275.288
534.423	289.509	235.906	236.883	235.796	290.707
534.323	309.17	235.947	237.505	235.766	311.091
534.223	334.681	236.029	238.465	235.736	337.703
534.123	367.411	236.174	239.911	235.706	372.084
534.023	408.247	236.413	242.084	235.676	415.392
533.923	458.949	236.79	245.232	235.647	469.678
533.823	520.056	237.376	249.717	235.618	535.914
533.723	592.455	238.247	256.055	235.588	615.58
533.623	676.513	239.541	264.733	235.56	709.667
533.523	771.228	241.407	276.438	235.531	818.01
533.423	875.751	244.053	291.998	235.503	940.797
533.323	987.003	247.791	312.079	235.475	1075.92
533.223	1101.44	252.901	337.579	235.447	1221.02
533.123	1214.16	259.901	369.25	235.42	1372.47
533.023	1319.77	269.23	407.413	235.394	1525.62
532.923	1411.33	281.492	452.402	235.369	1674.48
532.823	1483.84	297.463	503.771	235.344	1814.39
532.723	1531.67	317.675	560.363	235.32	1939.07
532.623	1551.17	343.154	620.477	235.296	2044.21
532.523	1541.88	374.378	681.305	235.274	2127.01
532.423	1502.54	412.003	739.555	235.253	2183.59
532.323	1438.02	456.557	791.113	235.232	2215.22
532.223	1351.99	507.785	832.217	235.213	2221.57
532.123	1250.34	565.677	859.662	235.195	2205.29
532.023	1139.44	628.928	870.243	235.177	2168.25
531.923	1024.89	696.006	863.694	235.161	2114.26
531.823	911.998	764.569	840.574	235.146	2046.85
531.723	804.951	831.678	802.376	235.132	1968.74
531.623	706.669	893.605	753.007	235.119	1883.04
531.523	618.723	947.005	696.088	235.107	1791.6
531.423	542.58	988.195	635.502	235.096	1696.08
531.323	477.555	1014.1	574.913	235.086	1596.39
531.223	423.573	1023.43	517.142	235.077	1493.99
531.123	379.504	1014.33	464.381	235.069	1388.07
531.023	344.048	988.589	417.69	235.062	1280.2
530.923	316.343	947.613	377.735	235.056	1171.58
530.823	294.732	894.311	344.528	235.05	1063.47
530.723	278.341	832.476	317.47	235.045	958.199
530.623	266.027	765.38	296.067	235.04	857.394
530.523	256.884	696.799	279.474	235.036	763.084
530.423	250.287	629.656	266.805	235.033	676.683
530.323	245.507	566.331	257.414	235.029	599.193
530.223	242.149	508.316	250.541	235.027	530.952
530.123	239.799	456.991	245.582	235.024	472.324
530.023	238.176	412.336	242.116	235.022	422.584
529.923	237.085	374.577	239.706	235.021	381.328
529.823	236.347	343.261	238.057	235.019	347.627
529.723	235.864	317.665	236.966	235.017	320.461
529.623	235.548	297.376	236.244	235.016	299.135
529.523	235.344	281.334	235.774	235.015	282.422
529.423	235.216	268.991	235.479	235.014	269.657
529.323	235.135	259.604	235.292	235.013	260.005
529.223	235.085	252.542	235.177	235.012	252.78
529.123	235.055	247.386	235.108	235.012	247.525
529.023	235.036	243.606	235.066	235.011	243.686
528.923	235.025	240.915	235.042	235.011	240.961
528.823	235.018	239.013	235.027	235.01	239.038
528.723	235.014	237.681	235.019	235.009	237.695
528.623	235.011	236.778	235.014	235.009	236.785
528.523	235.01	236.159	235.011	235.008	236.163
528.423	235.009	235.749	235.009	235.008	235.752
528.323	235.008	235.479	235.008	235.008	235.48
528.223	235.008	235.302	235.008	235.007	235.302
528.123	235.007	235.19	235.007	235.007	235.19
528.023	235.007	235.118	235.007	235.007	235.118
527.923	235.006	235.074	235.006	235.006	235.074
527.823	235.006	235.046	235.006	235.006	235.046
527.723	235.006	235.029	235.006	235.006	235.029
527.623	235.005	235.019	235.005	235.005	235.019
527.523	235.005	235.013	235.005	235.005	235.013
527.423	235.005	235.009	235.005	235.005	235.009
527.323	235.005	235.007	235.005	235.005	235.007
527.223	235.004	235.006	235.004	235.004	235.006
527.123	235.004	235.005	235.004	235.004	235.005
527.023	235.004	235.004	235.004	235.004	235.005
526.923	235.004	235.004	235.004	235.004	235.005
526.823	235.003	235.004	235.003	235.003	235.006
526.723	235.003	235.003	235.003	235.003	235.007
526.623	235.003	235.003	235.003	235.003	235.01
526.523	235.003	235.003	235.003	235.003	235.013
526.423	235.003	235.003	235.003	235.003	235.018
526.323	235.003	235.003	235.003	235.003	235.026
526.223	235.002	235.002	235.002	235.002	235.038
526.123	235.002	235.002	235.002	235.002	235.055
526.023	235.002	235.002	235.002	235.002	235.08
525.923	235.002	235.002	235.002	235.002	235.115
525.823	235.002	235.002	235.002	235.002	235.163
525.723	235.002	235.002	235.002	235.002	235.229
525.623	235.002	235.002	235.002	235.002	235.318
525.523	235.001	235.001	235.001	235.001	235.436
525.423	235.001	235.001	235.001	235.001	235.591
525.323	235.001	235.001	235.001	235.001	235.79
525.223	235.001	235.001	235.001	235.001	236.04
525.123	235.001	235.001	235.001	235.001	236.354
525.023	235.001	235.001	235.001	235.001	236.734
524.923	235.001	235.001	235.001	235.001	237.188
524.823	235.001	235.001	235.001	235.001	237.72
524.723	235	235	235	235	238.325
524.623	235	235	235	235	239.001
524.523	235	235	235	235	239.729
524.423	235	235	235	235	240.49
524.323	235	235	235	235	241.252
524.223	235	235	235	235	241.981
524.123	235	235	235	235	242.634
524.023	235	235	235	235	243.174
523.923	235	235	235	235	243.56
523.823	235	235	235	235	243.767
523.723	235	235	235	235	243.78
523.623	235	235	235	235	243.592

## Sheet: Fig2. a
0	2.0504e-14	0	1.09648e-08	0	6.09943e-15	0	7.8912e-09	0	5.42494e-17	0	2.0399e-09	0	2.80686e-16	0	3.03988e-09	0	8.39036e-18	0	7.06955e-10	0	4.69276e-14	0	3.10048e-10	0	6.8482e-15	0	1.11351e-09	0	7.00563e-14	0	1.37376e-09
0.02	7.35617e-12	-0.02	1.55087e-07	0.02	8.35611e-13	-0.02	2.46665e-07	0.05	2.20517e-13	-0.02	3.13891e-07	0.03	3.40594e-14	-0.02	1.21361e-07	0.02	1.4099e-17	-0.02	1.00184e-08	0.02	9.54993e-14	-0.02	5.21366e-08	0.05	9.19107e-14	-0.02	2.12206e-08	0.02	1.69605e-13	-0.02	2.716e-07
0.04	1.82097e-11	-0.04	3.09962e-07	0.04	2.49332e-12	-0.04	4.87048e-07	0.1	7.37523e-13	-0.04	6.1612e-07	0.06	7.29115e-14	-0.04	2.34976e-07	0.04	2.3958e-17	-0.04	3.77929e-08	0.04	1.56418e-13	-0.04	1.86896e-07	0.1	7.31793e-13	-0.04	4.20212e-08	0.04	3.0227e-13	-0.04	4.1049e-07
0.06	3.37508e-11	-0.06	4.64317e-07	0.06	5.22554e-12	-0.06	6.65703e-07	0.15	1.47686e-12	-0.06	9.39263e-07	0.09	1.24855e-13	-0.06	3.55869e-07	0.06	3.56222e-17	-0.06	7.78862e-08	0.06	2.4628e-13	-0.06	2.62069e-07	0.15	1.58491e-12	-0.06	1.08314e-07	0.06	4.5265e-13	-0.06	5.49513e-07
0.08	5.26529e-11	-0.08	6.19631e-07	0.08	9.20657e-12	-0.08	9.0332e-07	0.2	2.3219e-12	-0.08	1.24412e-06	0.12	1.85647e-13	-0.08	4.66098e-07	0.08	4.54812e-17	-0.08	1.13379e-07	0.08	3.7522e-13	-0.08	3.37241e-07	0.2	2.6716e-12	-0.08	1.99874e-07	0.08	7.47238e-13	-0.08	6.84276e-07
0.1	7.25817e-11	-0.1	7.73291e-07	0.1	1.48438e-11	-0.1	1.19067e-06	0.25	3.44393e-12	-0.1	1.56433e-06	0.15	2.54481e-13	-0.1	5.97434e-07	0.1	7.94399e-17	-0.1	1.53143e-07	0.1	4.97656e-13	-0.1	4.13793e-07	0.25	3.78399e-12	-0.1	2.73412e-07	0.1	1.24216e-12	-0.1	8.26994e-07
0.12	1.0379e-10	-0.12	9.29051e-07	0.12	2.21769e-11	-0.12	1.46122e-06	0.3	4.79764e-12	-0.12	1.87365e-06	0.18	3.25183e-13	-0.12	7.12657e-07	0.12	5.97218e-17	-0.12	1.91265e-07	0.12	6.30957e-13	-0.12	4.89655e-07	0.3	5.21235e-12	-0.12	3.89959e-07	0.12	1.79622e-12	-0.12	9.63374e-07
0.14	1.39977e-10	-0.14	1.08267e-06	0.14	3.10882e-11	-0.14	1.67571e-06	0.35	6.2351e-12	-0.14	2.05512e-06	0.21	4.00944e-13	-0.14	8.33245e-07	0.14	5.34687e-17	-0.14	2.27415e-07	0.14	7.63585e-13	-0.14	5.62069e-07	0.35	6.42304e-12	-0.14	4.9332e-07	0.14	2.47607e-12	-0.14	1.10437e-06
0.16	1.89546e-10	-0.16	1.23178e-06	0.16	4.16404e-11	-0.16	1.91946e-06	0.4	7.62772e-12	-0.16	2.38598e-06	0.24	4.77006e-13	-0.16	9.67461e-07	0.16	6.33277e-17	-0.16	2.53377e-07	0.16	8.87448e-13	-0.16	6.41382e-07	0.4	7.45266e-12	-0.16	6.00454e-07	0.16	3.11197e-12	-0.16	1.23518e-06
0.18	2.36736e-10	-0.18	1.37981e-06	0.18	5.34412e-11	-0.18	2.14421e-06	0.45	9.22745e-12	-0.18	2.66505e-06	0.27	5.65404e-13	-0.18	1.09474e-06	0.18	7.07447e-17	-0.18	3.05629e-07	0.18	1.04026e-12	-0.18	7.13796e-07	0.45	1.00513e-11	-0.18	7.04729e-07	0.18	3.8922e-12	-0.18	1.37737e-06
0.2	2.99281e-10	-0.2	1.52437e-06	0.2	6.77789e-11	-0.2	2.3635e-06	0.5	1.11877e-11	-0.2	3.00168e-06	0.3	6.60348e-13	-0.2	1.22733e-06	0.2	8.06037e-17	-0.2	3.4178e-07	0.2	1.14815e-12	-0.2	7.89654e-07	0.5	1.13111e-11	-0.2	8.47749e-07	0.2	4.5036e-12	-0.2	1.51433e-06
0.22	3.77842e-10	-0.22	1.66352e-06	0.22	8.09971e-11	-0.22	2.59335e-06	0.55	1.81495e-11	-0.22	3.12858e-06	0.33	7.42337e-13	-0.22	1.34999e-06	0.22	9.14265e-17	-0.22	3.87788e-07	0.22	1.29249e-12	-0.22	8.87947e-07	0.55	1.25725e-11	-0.22	9.6876e-07	0.22	5.10238e-12	-0.22	1.65361e-06
0.24	4.48357e-10	-0.24	1.80413e-06	0.24	9.77394e-11	-0.24	2.81327e-06	0.6	5.66893e-07	-0.24	3.36916e-06	0.36	8.38628e-13	-0.24	1.48344e-06	0.24	9.6356e-17	-0.24	4.23938e-07	0.24	1.46458e-12	-0.24	9.63694e-07	0.6	1.47752e-11	-0.24	1.08316e-06	0.24	5.78076e-12	-0.24	1.78521e-06
0.26	5.3635e-10	-0.26	1.95365e-06	0.26	1.14328e-10	-0.26	2.99663e-06	0.65	5.66893e-07	-0.26	3.54577e-06	0.39	9.34657e-13	-0.26	1.63593e-06	0.26	1.18051e-16	-0.26	4.60088e-07	0.26	1.59535e-12	-0.26	1.05163e-06	0.65	1.65565e-11	-0.26	1.21886e-06	0.26	6.60265e-12	-0.26	1.91994e-06
0.28	6.26239e-10	-0.28	2.04869e-06	0.28	1.33575e-10	-0.28	3.15813e-06	0.7	5.66893e-07	-0.28	3.68115e-06	0.42	1.03401e-12	-0.28	1.75461e-06	0.28	1.77205e-16	-0.28	4.99524e-07	0.28	1.8197e-12	-0.28	1.1447e-06	0.7	1.79077e-11	-0.28	1.3279e-06	0.28	7.38411e-12	-0.28	2.05642e-06
0.3	7.2433e-10	-0.3	2.15687e-06	0.3	1.55261e-10	-0.3	3.35885e-06	0.75	5.66893e-07	-0.3	4.00836e-06	0.45	1.12575e-12	-0.3	1.87997e-06	0.3	1.90847e-16	-0.3	5.32387e-07	0.3	2.03371e-12	-0.3	1.2404e-06	0.75	1.92173e-11	-0.3	1.45369e-06	0.3	8.13845e-12	-0.3	2.18945e-06
0.32	8.59508e-10	-0.32	1.35689e-06	0.32	1.75482e-10	-0.32	3.5914e-06	0.8	5.66893e-07	-0.32	4.14724e-06	0.48	1.24235e-12	-0.32	2.04776e-06	0.32	2.10565e-16	-0.32	5.78396e-07	0.32	2.2022e-12	-0.32	1.32463e-06	0.8	2.04426e-11	-0.32	1.58963e-06	0.32	8.85427e-12	-0.32	2.312e-06
0.34	9.86132e-10	-0.34	6.30524e-07	0.34	2.00015e-10	-0.34	3.79359e-06	0.85	5.66893e-07	-0.34	4.23287e-06	0.51	1.34593e-12	-0.34	2.16488e-06	0.34	1.5122e-16	-0.34	6.04686e-07	0.34	2.40864e-12	-0.34	1.43747e-06	0.85	2.1948e-11	-0.34	1.71023e-06	0.34	9.63305e-12	-0.34	2.45251e-06
0.36	1.09985e-09	-0.36	4.11897e-07	0.36	2.26047e-10	-0.36	9.32872e-07	0.9	5.66893e-07	-0.36	4.43962e-06	0.54	1.46927e-12	-0.36	2.30526e-06	0.36	2.20233e-16	-0.36	6.3755e-07	0.36	2.58027e-12	-0.36	1.5725e-06	0.9	2.31753e-11	-0.36	1.81646e-06	0.36	1.04633e-11	-0.36	2.57907e-06
0.38	1.22833e-09	-0.38	3.42693e-07	0.38	2.51313e-10	-0.38	6.8657e-07	0.95	5.66893e-07	-0.38	4.7526e-06	0.57	1.56544e-12	-0.38	2.43209e-06	0.38	2.04407e-16	-0.38	6.76986e-07	0.38	2.82932e-12	-0.38	1.67071e-06	0.95	2.46206e-11	-0.38	1.99234e-06	0.38	1.09848e-11	-0.38	2.70397e-06
0.4	1.39043e-09	-0.4	3.15793e-07	0.4	2.79577e-10	-0.4	5.79054e-07	1	5.66893e-07	-0.4	4.78509e-06	0.6	1.65542e-12	-0.4	2.57384e-06	0.4	2.33984e-16	-0.4	7.22994e-07	0.4	2.96271e-12	-0.4	1.78553e-06	1	2.64791e-11	-0.4	2.09188e-06	0.4	1.2107e-11	-0.4	2.82589e-06
0.42	1.55914e-09	-0.42	2.82218e-07	0.42	3.07597e-10	-0.42	4.27623e-07	1.05	5.66893e-07	-0.42	5.05312e-06	0.63	1.75626e-12	-0.42	2.72386e-06	0.42	2.6618e-16	-0.42	7.55858e-07	0.42	3.20736e-12	-0.42	1.90948e-06	1.05	2.8044e-11	-0.42	2.23838e-06	0.42	1.30867e-11	-0.42	2.94849e-06
0.44	1.74833e-09	-0.44	2.69994e-07	0.44	3.41098e-10	-0.44	3.43325e-07	1.1	5.66893e-07	-0.44	9.65521e-07	0.66	1.87275e-12	-0.44	2.87076e-06	0.44	2.95757e-16	-0.44	8.08439e-07	0.44	3.42204e-12	-0.44	2.01545e-06	1.1	2.99153e-11	-0.44	2.40895e-06	0.44	1.40315e-11	-0.44	3.0791e-06
0.46	1.90065e-09	-0.46	2.73698e-07	0.46	3.81167e-10	-0.46	3.15793e-07	1.15	5.66893e-07	-0.46	3.62446e-12	0.69	2.02357e-12	-0.46	3.01315e-06	0.46	3.08432e-16	-0.46	8.44589e-07	0.46	3.65459e-12	-0.46	2.12887e-06	1.15	3.27569e-11	-0.46	2.51636e-06	0.46	1.50446e-11	-0.46	3.19868e-06
0.48	2.10559e-09	-0.48	2.6634e-07	0.48	4.17685e-10	-0.48	2.62736e-07	1.2	5.66893e-07	-0.48	2.60873e-12	0.72	2.13366e-12	-0.48	3.16913e-06	0.48	3.18291e-16	-0.48	8.80738e-07	0.48	3.90606e-12	-0.48	2.26018e-06	1.2	3.68685e-11	-0.48	2.67963e-06	0.48	1.56923e-11	-0.48	3.34344e-06
0.5	2.2983e-09	-0.5	2.59181e-07	0.5	4.5836e-10	-0.5	2.60065e-07	1.25	5.66893e-07	-0.5	2.2461e-12	0.75	2.22615e-12	-0.5	3.34349e-06	0.5	3.34191e-16	-0.5	9.20175e-07	0.5	4.12175e-12	-0.5	2.38388e-06	1.25	4.12128e-11	-0.5	2.78478e-06	0.5	1.70448e-11	-0.5	3.53017e-06
0.52	2.50528e-09	-0.52	2.3965e-07	0.52	4.99057e-10	-0.52	2.32415e-07	1.3	5.66893e-07	-0.52	2.35909e-12	0.78	2.34886e-12	-0.52	3.53744e-06	0.52	3.4405e-16	-0.52	9.76043e-07	0.52	4.31608e-12	-0.52	2.48879e-06	1.3	4.6715e-11	-0.52	2.93143e-06	0.52	1.81875e-11	-0.52	3.71899e-06
0.54	2.76422e-09	-0.54	2.2927e-07	0.54	5.37663e-10	-0.54	2.14171e-07	1.35	5.66893e-07	-0.54	2.45374e-12	0.81	2.47055e-12	-0.54	3.67548e-06	0.54	3.50774e-16	-0.54	1.04506e-06	0.54	4.56547e-12	-0.54	2.61926e-06	1.35	5.25844e-11	-0.54	3.03865e-06	0.54	1.93045e-11	-0.54	3.88294e-06
0.56	3.02536e-09	-0.56	2.32415e-07	0.56	5.91286e-10	-0.56	1.68737e-07	1.4	5.66893e-07	-0.56	2.68839e-12	0.84	2.60817e-12	-0.56	3.79357e-06	0.56	3.80351e-16	-0.56	1.09435e-06	0.56	4.79362e-12	-0.56	2.70333e-06	1.4	6.70937e-11	-0.56	3.20277e-06	0.56	2.02832e-11	-0.56	4.03373e-06
0.58	3.26247e-09	-0.58	2.25398e-07	0.58	6.47383e-10	-0.58	1.52866e-07	1.45	5.66893e-07	-0.58	2.92304e-12	0.87	2.70304e-12	-0.58	2.06199e-12	0.58	4.04986e-16	-0.58	1.15022e-06	0.58	5.08429e-12	-0.58	2.83824e-06	1.45	1.01175e-10	-0.58	3.34558e-06	0.58	2.13927e-11	-0.58	4.21865e-06
0.6	3.5467e-09	-0.6	2.18593e-07	0.6	7.00234e-10	-0.6	1.33849e-07	1.5	5.66893e-07	-0.6	3.15769e-12	0.9	2.80826e-12	-0.6	1.23432e-12	0.6	4.24704e-16	-0.6	1.20938e-06	0.6	5.39257e-12	-0.6	2.94589e-06	1.5	2.79584e-10	-0.6	3.47071e-06	0.6	2.24488e-11	-0.6	4.38757e-06
0.62	3.81951e-09	-0.62	2.12717e-07	0.62	7.53246e-10	-0.62	1.20847e-07	1.55	5.66893e-07	-0.62	3.39234e-12	0.93	2.94648e-12	-0.62	9.68703e-13	0.62	4.71352e-16	-0.62	1.26195e-06	0.62	5.71955e-12	-0.62	3.0688e-06	1.55	5.65838e-09	-0.62	3.61876e-06	0.62	2.38577e-11	-0.62	4.53992e-06
0.64	4.05826e-09	-0.64	1.84991e-07	0.64	8.18909e-10	-0.64	1.05096e-07	1.6	5.66893e-07	-0.64	3.62699e-12	0.96	3.0877e-12	-0.64	9.15016e-13	0.64	5.00929e-16	-0.64	1.30139e-06	0.64	5.91306e-12	-0.64	3.19218e-06	1.6	5.66893e-07	-0.64	3.74695e-06	0.64	2.52587e-11	-0.64	4.66629e-06
0.66	4.38221e-09	-0.66	1.72808e-07	0.66	8.70486e-10	-0.66	9.61886e-08	1.65	5.66893e-07	-0.66	3.86165e-12	0.99	3.40599e-12	-0.66	9.3479e-13	0.66	5.66508e-16	-0.66	1.37369e-06	0.66	6.21155e-12	-0.66	3.32051e-06	1.65	5.66893e-07	-0.66	3.90678e-06	0.66	2.59075e-11	-0.66	4.80424e-06
0.68	4.70784e-09	-0.68	1.68163e-07	0.68	9.47989e-10	-0.68	8.28007e-08	1.7	5.66893e-07	-0.68	4.0963e-12	1.02	3.6757e-12	-0.68	8.95659e-13	0.68	6.15803e-16	-0.68	1.43613e-06	0.68	6.51706e-12	-0.68	3.47478e-06	1.7	5.66893e-07	-0.68	3.98923e-06	0.68	2.74288e-11	-0.68	4.95181e-06
0.7	5.07474e-09	-0.7	1.60332e-07	0.7	1.00665e-09	-0.7	7.78765e-08	1.75	5.66893e-07	-0.7	4.33095e-12	1.05	4.88543e-12	-0.7	9.68703e-13	0.7	6.56577e-16	-0.7	1.50515e-06	0.7	6.82433e-12	-0.7	3.60075e-06	1.75	5.66893e-07	-0.7	4.1594e-06	0.7	2.95222e-11	-0.7	5.07256e-06
0.72	5.50399e-09	-0.72	1.45747e-07	0.72	1.08222e-09	-0.72	7.50126e-08	1.8	5.66893e-07	-0.72	4.5656e-12	1.08	9.15241e-12	-0.72	9.87799e-13	0.72	6.86154e-16	-0.72	1.59716e-06	0.72	7.05521e-12	-0.72	3.7346e-06	1.8	5.66893e-07	-0.72	4.33683e-06	0.72	3.1019e-11	-0.72	5.12972e-06
0.74	5.93293e-09	-0.74	1.29808e-07	0.74	1.16302e-09	-0.74	6.21974e-08	1.85	5.66893e-07	-0.74	4.80025e-12	1.11	5.66893e-07	-0.74	9.1017e-13	0.74	7.38661e-16	-0.74	1.63988e-06	0.74	7.2539e-12	-0.74	3.91606e-06	1.85	5.66893e-07	-0.74	4.49971e-06	0.74	3.19775e-11	-0.74	5.24892e-06
0.76	6.34828e-09	-0.76	1.25035e-07	0.76	1.24685e-09	-0.76	6.01145e-08	1.9	5.66893e-07	-0.76	5.0349e-12	1.14	5.66893e-07	-0.76	9.08029e-13	0.76	7.87956e-16	-0.76	1.74833e-06	0.76	7.50733e-12	-0.76	4.04848e-06	1.9	5.66893e-07	-0.76	4.67628e-06	0.76	3.41139e-11	-0.76	5.30369e-06
0.78	6.89372e-09	-0.78	1.25889e-07	0.78	1.33538e-09	-0.78	5.59646e-08	1.95	5.66893e-07	-0.78	5.26955e-12	1.17	5.66893e-07	-0.78	9.23124e-13	0.78	8.69418e-16	-0.78	1.85678e-06	0.78	7.77883e-12	-0.78	4.14246e-06	1.95	5.66893e-07	-0.78	4.76714e-06	0.78	3.57526e-11	-0.78	5.44256e-06
0.8	7.34915e-09	-0.8	1.27616e-07	0.8	1.45307e-09	-0.8	5.40904e-08	2	5.66893e-07	-0.8	5.50421e-12	1.2	5.66893e-07	-0.8	9.46238e-13	0.8	9.68008e-16	-0.8	1.90937e-06	0.8	8.16337e-12	-0.8	4.26831e-06	2	5.66893e-07	-0.8	4.92885e-06	0.8	3.79624e-11	-0.8	5.55244e-06
0.82	7.9219e-09	-0.82	1.19619e-07	0.82	1.53102e-09	-0.82	5.21012e-08	2	5.66893e-07	-0.82	5.73886e-12	1.23	5.66893e-07	-0.82	9.6936e-13	0.82	9.99685e-16	-0.82	2.01124e-06	0.82	8.33224e-12	-0.82	4.4044e-06	2	5.66893e-07	-0.82	5.03753e-06	0.82	4.01899e-11	-0.82	5.63964e-06
0.84	8.70904e-09	-0.84	1.20847e-07	0.84	1.63462e-09	-0.84	4.9675e-08	1.95	5.66893e-07	-0.84	5.97351e-12	1.26	5.66893e-07	-0.84	9.87182e-13	0.84	1.09827e-15	-0.84	2.09011e-06	0.84	8.54826e-12	-0.84	4.62516e-06	1.95	5.66893e-07	-0.84	5.26214e-06	0.84	4.1747e-11	-0.84	5.76908e-06
0.86	9.35318e-09	-0.86	1.35224e-07	0.86	1.74401e-09	-0.86	4.83396e-08	1.9	5.66893e-07	-0.86	6.20816e-12	1.29	5.66893e-07	-0.86	1.00938e-12	0.86	1.24244e-15	-0.86	2.19856e-06	0.86	8.90313e-12	-0.86	4.74271e-06	1.9	5.66893e-07	-0.86	5.36439e-06	0.86	4.38976e-11	-0.86	5.89034e-06
0.88	1.0008e-08	-0.88	1.29367e-07	0.88	1.86133e-09	-0.88	4.51562e-08	1.85	5.66893e-07	-0.88	6.44281e-12	1.32	5.66893e-07	-0.88	1.02787e-12	0.88	1.34103e-15	-0.88	2.30373e-06	0.88	9.37932e-12	-0.88	4.91045e-06	1.85	5.66893e-07	-0.88	5.58922e-06	0.88	4.57223e-11	-0.88	6.00805e-06
0.9	1.07879e-08	-0.9	1.22505e-07	0.9	2.00313e-09	-0.9	4.10744e-08	1.8	5.66893e-07	-0.9	6.67746e-12	1.35	5.66893e-07	-0.9	1.04955e-12	0.9	1.45588e-15	-0.9	2.4286e-06	0.9	9.63829e-12	-0.9	5.05593e-06	1.8	5.66893e-07	-0.9	5.7714e-06	0.9	4.84709e-11	-0.9	6.11741e-06
0.92	1.1686e-08	-0.92	1.14828e-07	0.92	2.09965e-09	-0.92	4.02055e-08	1.75	5.66893e-07	-0.92	6.91211e-12	1.38	5.66893e-07	-0.92	1.07656e-12	0.92	1.65306e-15	-0.92	2.5502e-06	0.92	9.86564e-12	-0.92	5.16033e-06	1.75	5.66893e-07	-0.92	5.95952e-06	0.92	5.04173e-11	-0.92	6.20736e-06
0.94	1.27214e-08	-0.94	1.10605e-07	0.94	2.2413e-09	-0.94	3.74398e-08	1.7	5.66893e-07	-0.94	7.14677e-12	1.41	5.66893e-07	-0.94	1.09528e-12	0.94	1.85525e-15	-0.94	2.52063e-06	0.94	1.00697e-11	-0.94	5.34824e-06	1.7	5.66893e-07	-0.94	5.94424e-06	0.94	5.34481e-11	-0.94	6.26931e-06
0.96	1.36119e-08	-0.96	1.11193e-07	0.96	2.36399e-09	-0.96	3.56178e-08	1.65	5.66893e-07	-0.96	7.38142e-12	1.44	5.66893e-07	-0.96	1.1113e-12	0.96	1.95384e-15	-0.96	2.70465e-06	0.96	1.04026e-11	-0.96	5.45867e-06	1.65	5.66893e-07	-0.96	6.13013e-06	0.96	5.54444e-11	-0.96	6.46167e-06
0.98	1.4727e-08	-0.98	1.06698e-07	0.98	2.51647e-09	-0.98	3.43709e-08	1.6	5.66893e-07	-0.98	7.61607e-12	1.47	5.66893e-07	-0.98	1.13268e-12	0.98	2.02811e-15	-0.98	2.97085e-06	0.98	1.06337e-11	-0.98	5.59993e-06	1.6	5.66893e-07	-0.98	6.16958e-06	0.98	5.92236e-11	-0.98	6.52339e-06
1	1.58943e-08	-1	1.05814e-07	1	2.65183e-09	-1	3.32623e-08	1.55	5.66893e-07	-1	7.93401e-12	1.5	5.66893e-07	-1	1.15448e-12	1	2.22529e-15	-1	3.09901e-06	1	1.09648e-11	-1	5.70305e-06	1.55	5.66893e-07	-1	6.38704e-06	1	6.17204e-11	-1	6.72545e-06
1.02	1.68404e-08	-1.02	9.88458e-08	1.02	2.81312e-09	-1.02	3.20065e-08	1.5	5.66893e-07	-1.02	8.23326e-12	1.53	5.66893e-07	-1.02	1.17189e-12	1.02	2.45176e-15	-1.02	3.26991e-06	1.02	1.12572e-11	-1.02	5.93667e-06	1.5	5.66893e-07	-1.02	6.51951e-06	1.02	6.44608e-11	-1.02	6.97894e-06
1.04	1.81529e-08	-1.04	9.48869e-08	1.04	2.95247e-09	-1.04	3.06667e-08	1.45	5.66893e-07	-1.04	8.48656e-12	1.56	5.66893e-07	-1.04	1.1885e-12	1.04	2.74753e-15	-1.04	9.30034e-14	1.04	1.15573e-11	-1.04	6.0681e-06	1.45	5.66893e-07	-1.04	6.70615e-06	1.04	6.70493e-11	-1.04	7.19747e-06
1.06	1.94476e-08	-1.06	9.01606e-08	1.06	3.08925e-09	-1.06	2.9572e-08	1.4	5.66893e-07	-1.06	8.55999e-12	1.59	5.66893e-07	-1.06	1.20752e-12	1.06	3.22686e-15	-1.06	1.12064e-13	1.06	1.1862e-11	-1.06	6.26476e-06	1.4	5.66893e-07	-1.06	6.96037e-06	1.06	7.04076e-11	-1.06	7.38859e-06
1.08	2.1459e-08	-1.08	8.74386e-08	1.08	3.24333e-09	-1.08	2.87614e-08	1.35	5.66893e-07	-1.08	9.11323e-12	1.62	5.66893e-07	-1.08	1.23972e-12	1.08	4.24904e-15	-1.08	1.08121e-13	1.08	1.22623e-11	-1.08	6.41893e-06	1.35	5.66893e-07	-1.08	7.03218e-06	1.08	7.41352e-11	-1.08	7.6082e-06
1.1	2.29331e-08	-1.1	8.39366e-08	1.1	3.40036e-09	-1.1	2.75967e-08	1.3	5.66893e-07	-1.1	9.18399e-12	1.65	5.66893e-07	-1.1	1.25387e-12	1.1	6.06429e-15	-1.1	1.13379e-13	1.1	1.26108e-11	-1.1	6.54191e-06	1.3	5.66893e-07	-1.1	7.15963e-06	1.1	7.81661e-11	-1.1	7.65526e-06
1.12	2.46899e-08	-1.12	8.19589e-08	1.12	3.56568e-09	-1.12	2.65927e-08	1.25	5.66893e-07	-1.12	9.24568e-12	1.68	5.66893e-07	-1.12	1.27857e-12	1.12	9.89845e-15	-1.12	1.32111e-13	1.12	1.29249e-11	-1.12	6.79996e-06	1.25	5.66893e-07	-1.12	6.95144e-06	1.12	8.09744e-11	-1.12	7.75025e-06
1.14	2.66469e-08	-1.14	7.68226e-08	1.14	3.80258e-09	-1.14	2.56434e-08	1.2	5.66893e-07	-1.14	9.25109e-12	1.71	5.66893e-07	-1.14	1.29669e-12	1.14	2.02983e-14	-1.14	1.21923e-13	1.14	1.33572e-11	-1.14	6.87381e-06	1.2	5.66893e-07	-1.14	6.81894e-06	1.14	8.56094e-11	-1.14	7.82637e-06
1.16	2.86883e-08	-1.16	7.39975e-08	1.16	4.11155e-09	-1.16	2.46753e-08	1.15	5.66893e-07	-1.16	9.27166e-12	1.74	5.66893e-07	-1.16	1.31386e-12	1.16	6.74879e-14	-1.16	1.55115e-13	1.16	1.36234e-11	-1.16	7.03729e-06	1.15	5.66893e-07	-1.16	6.40345e-06	1.16	8.88056e-11	-1.16	7.85273e-06
1.18	3.10384e-08	-1.18	6.81889e-08	1.18	4.44154e-09	-1.18	2.37945e-08	1.1	5.66893e-07	-1.18	9.91415e-12	1.77	5.66893e-07	-1.18	1.33793e-12	1.18	1.22591e-12	-1.18	1.35069e-13	1.18	1.40457e-11	-1.18	6.90499e-06	1.1	5.66893e-07	-1.18	5.67593e-06	1.18	9.36342e-11	-1.18	7.83746e-06
1.2	3.38715e-08	-1.2	6.56812e-08	1.2	4.84164e-09	-1.2	2.28961e-08	1.05	5.66893e-07	-1.2	1.01388e-11	1.8	5.66893e-07	-1.2	1.35074e-12	1.2	5.66893e-07	-1.2	1.57744e-13	1.2	1.44544e-11	-1.2	3.1334e-10	1.05	5.66893e-07	-1.2	4.49045e-06	1.2	9.87254e-11	-1.2	7.76221e-06
1.22	3.61092e-08	-1.22	6.65822e-08	1.22	5.07086e-09	-1.22	2.21103e-08	1	5.66893e-07	-1.22	1.0374e-11	1.83	5.66893e-07	-1.22	1.36615e-12	1.22	5.66893e-07	-1.22	1.50185e-13	1.22	1.49378e-11	-1.22	2.57825e-10	1	5.66893e-07	-1.22	3.72095e-06	1.22	1.06227e-10	-1.22	7.7264e-06
1.24	3.95995e-08	-1.24	6.19859e-08	1.24	5.29601e-09	-1.24	2.12604e-08	0.95	5.66893e-07	-1.24	1.06264e-11	1.86	5.66893e-07	-1.24	1.39623e-12	1.24	5.66893e-07	-1.24	1.7319e-13	1.24	1.56418e-11	-1.24	2.28041e-10	0.95	5.66893e-07	-1.24	2.78121e-06	1.24	1.10351e-10	-1.24	7.33185e-06
1.26	4.14948e-08	-1.26	5.99101e-08	1.26	5.49347e-09	-1.26	2.05161e-08	0.9	5.66893e-07	-1.26	1.08492e-11	1.89	5.66893e-07	-1.26	1.42116e-12	1.26	5.66893e-07	-1.26	1.73847e-13	1.26	1.60588e-11	-1.26	2.21235e-10	0.9	5.66893e-07	-1.26	2.45042e-06	1.26	1.1629e-10	-1.26	6.88278e-06
1.28	4.46187e-08	-1.28	6.52353e-08	1.28	5.80405e-09	-1.28	1.96573e-08	0.85	5.66893e-07	-1.28	1.10768e-11	1.92	5.66893e-07	-1.28	1.43998e-12	1.28	5.66893e-07	-1.28	1.56758e-13	1.28	1.61904e-11	-1.28	2.23655e-10	0.85	5.66893e-07	-1.28	2.13232e-10	1.28	1.27306e-10	-1.28	6.47119e-06
1.3	4.74514e-08	-1.3	6.54578e-08	1.3	6.07799e-09	-1.3	1.89691e-08	0.8	5.66893e-07	-1.3	1.1315e-11	1.95	5.66893e-07	-1.3	1.46303e-12	1.3	5.66893e-07	-1.3	1.64646e-13	1.3	1.68157e-11	-1.3	2.30177e-10	0.8	5.66893e-07	-1.3	2.39912e-10	1.3	1.34542e-10	-1.3	6.02819e-06
1.32	5.08338e-08	-1.32	6.63154e-08	1.32	6.26836e-09	-1.32	1.84097e-08	0.75	5.66893e-07	-1.32	1.16682e-11	1.98	5.66893e-07	-1.32	1.47838e-12	1.32	5.66893e-07	-1.32	1.73847e-13	1.32	1.70384e-11	-1.32	2.36155e-10	0.75	5.66893e-07	-1.32	2.47716e-10	1.32	1.41857e-10	-1.32	5.5041e-06
1.34	5.39739e-08	-1.34	6.77937e-08	1.34	6.63326e-09	-1.34	1.77653e-08	0.7	5.66893e-07	-1.34	1.19368e-11	2	5.66893e-07	-1.34	1.50069e-12	1.34	5.66893e-07	-1.34	1.88965e-13	1.34	1.7378e-11	-1.34	2.40974e-10	0.7	5.66893e-07	-1.34	2.54578e-10	1.34	1.52568e-10	-1.34	5.04109e-06
1.36	5.61456e-08	-1.36	7.37458e-08	1.36	6.84766e-09	-1.36	1.70702e-08	0.65	5.66893e-07	-1.36	1.20907e-11	2.01	5.66893e-07	-1.36	1.52887e-12	1.36	5.66893e-07	-1.36	1.77791e-13	1.36	1.78414e-11	-1.36	2.46465e-10	0.65	5.66893e-07	-1.36	2.66258e-10	1.36	1.60947e-10	-1.36	4.51149e-06
1.38	5.97235e-08	-1.38	7.47575e-08	1.38	7.46446e-09	-1.38	1.66259e-08	0.6	5.66893e-07	-1.38	1.24146e-11	1.98	5.66893e-07	-1.38	1.55193e-12	1.38	5.66893e-07	-1.38	1.91923e-13	1.38	1.83171e-11	-1.38	2.52081e-10	0.6	5.66893e-07	-1.38	2.81554e-10	1.38	1.70391e-10	-1.38	3.49496e-06
1.4	6.45366e-08	-1.4	7.25005e-08	1.4	9.06846e-09	-1.4	1.60782e-08	0.55	5.66893e-07	-1.4	1.26657e-11	1.95	5.66893e-07	-1.4	1.55758e-12	1.4	5.66893e-07	-1.4	2.05068e-13	1.4	1.86405e-11	-1.4	2.58025e-10	0.55	5.66893e-07	-1.4	2.91167e-10	1.4	1.79655e-10	-1.4	4.36536e-10
1.42	6.87155e-08	-1.42	7.47575e-08	1.42	9.0296e-09	-1.42	1.55264e-08	0.5	5.66893e-07	-1.42	1.28034e-11	1.92	5.66893e-07	-1.42	1.58395e-12	1.42	5.66893e-07	-1.42	1.81734e-13	1.42	1.93375e-11	-1.42	2.64932e-10	0.5	5.66893e-07	-1.42	3.04665e-10	1.42	1.89939e-10	-1.42	4.305e-10
1.44	7.28956e-08	-1.44	6.98343e-08	1.44	1.31921e-08	-1.44	1.50364e-08	0.45	5.66893e-07	-1.44	1.29685e-11	1.89	5.66893e-07	-1.44	1.61004e-12	1.44	5.66893e-07	-1.44	1.45256e-13	1.44	1.96918e-11	-1.44	2.70338e-10	0.45	5.66893e-07	-1.44	3.13584e-10	1.44	2.00266e-10	-1.44	4.24547e-10
1.46	7.69503e-08	-1.46	6.7957e-08	1.46	5.66893e-07	-1.46	1.46764e-08	0.4	5.66893e-07	-1.46	1.31938e-11	1.86	5.66893e-07	-1.46	1.6284e-12	1.46	5.66893e-07	-1.46	1.36054e-13	1.46	2.07123e-11	-1.46	2.76498e-10	0.4	5.66893e-07	-1.46	3.2673e-10	1.46	2.15207e-10	-1.46	4.64764e-10
1.48	8.16313e-08	-1.48	6.70374e-08	1.48	5.66893e-07	-1.48	1.42741e-08	0.35	5.66893e-07	-1.48	1.34014e-11	1.83	5.66893e-07	-1.48	1.65372e-12	1.48	5.66893e-07	-1.48	1.28496e-13	1.48	2.41467e-11	-1.48	2.82799e-10	0.35	5.66893e-07	-1.48	3.34839e-10	1.48	2.22939e-10	-1.48	4.84589e-10
1.5	8.59601e-08	-1.5	6.28362e-08	1.5	5.66893e-07	-1.5	1.39821e-08	0.3	5.66893e-07	-1.5	1.3678e-11	1.8	5.66893e-07	-1.5	1.6688e-12	1.5	5.66893e-07	-1.5	1.2521e-13	1.5	4.60105e-11	-1.5	2.88403e-10	0.3	5.66893e-07	-1.5	3.58933e-10	1.5	2.39897e-10	-1.5	4.4575e-10
1.52	9.1639e-08	-1.52	6.1565e-08	1.52	5.66893e-07	-1.52	1.36279e-08	0.25	5.33683e-07	-1.52	1.39267e-11	1.77	5.66893e-07	-1.52	1.69628e-12	1.52	5.66893e-07	-1.52	1.25867e-13	1.52	5.66893e-07	-1.52	2.95834e-10	0.25	5.33683e-07	-1.52	3.56325e-10	1.52	2.53628e-10	-1.52	4.36536e-10
1.54	9.61431e-08	-1.54	5.95033e-08	1.54	5.66893e-07	-1.54	1.33206e-08	0.2	4.3279e-07	-1.54	1.41007e-11	1.74	5.66893e-07	-1.54	1.71875e-12	1.54	5.66893e-07	-1.54	1.22909e-13	1.54	5.66893e-07	-1.54	3.0234e-10	0.2	4.3279e-07	-1.54	3.67809e-10	1.54	2.7255e-10	-1.54	4.84589e-10
1.56	1.01741e-07	-1.56	5.75106e-08	1.56	5.66893e-07	-1.56	1.30481e-08	0.15	3.2987e-07	-1.56	1.43801e-11	1.71	5.66893e-07	-1.56	1.72892e-12	1.56	5.66893e-07	-1.56	1.25867e-13	1.56	5.66893e-07	-1.56	3.07552e-10	0.15	3.2987e-07	-1.56	3.66085e-10	1.56	2.87369e-10	-1.56	4.91384e-10
1.58	1.0873e-07	-1.58	5.63472e-08	1.58	5.66893e-07	-1.58	1.28451e-08	0.1	2.14614e-07	-1.58	1.46182e-11	1.68	5.66893e-07	-1.58	1.75023e-12	1.58	5.66893e-07	-1.58	1.24224e-13	1.58	5.66893e-07	-1.58	3.14804e-10	0.1	2.14614e-07	-1.58	3.69535e-10	1.58	3.03818e-10	-1.58	5.23158e-10
1.6	1.12818e-07	-1.6	5.77068e-08	1.6	5.66893e-07	-1.6	1.25913e-08	0.05	1.10467e-07	-1.6	1.48483e-11	1.65	5.66893e-07	-1.6	1.77422e-12	1.6	5.66893e-07	-1.6	1.26195e-13	1.6	5.66893e-07	-1.6	3.23482e-10	0.05	1.10467e-07	-1.6	3.8147e-10	1.6	3.20337e-10	-1.6	4.81227e-10
1.62	1.25563e-07	-1.62	5.55847e-08	1.62	5.66893e-07	-1.62	1.24841e-08	0	4.1142e-09	-1.62	1.50639e-11	1.62	5.66893e-07	-1.62	1.79446e-12	1.62	5.66893e-07	-1.62	1.32111e-13	1.62	5.66893e-07	-1.62	3.28548e-10	0	4.84885e-10	-1.62	3.86869e-10	1.62	3.44524e-10	-1.62	5.26813e-10
1.64	1.39233e-07	-1.64	5.79037e-08	1.64	5.66893e-07	-1.64	1.22374e-08			-1.64	1.52826e-11	1.59	5.66893e-07	-1.64	1.80918e-12	1.64	5.66893e-07	-1.64	1.46242e-13	1.64	5.66893e-07	-1.64	3.37342e-10			-1.64	3.96037e-10	1.64	3.7716e-10	-1.64	5.4169e-10
1.66	1.59018e-07	-1.66	5.79037e-08	1.66	5.66893e-07	-1.66	1.20728e-08			-1.66	1.54983e-11	1.56	5.66893e-07	-1.66	1.83398e-12	1.66	5.66893e-07	-1.66	1.54129e-13	1.66	5.66893e-07	-1.66	3.44493e-10			-1.66	4.02898e-10	1.66	4.12888e-10	-1.66	5.53123e-10
1.68	1.82735e-07	-1.68	5.65394e-08	1.68	5.66893e-07	-1.68	1.197e-08			-1.68	1.57297e-11	1.53	5.66893e-07	-1.68	1.85827e-12	1.68	5.66893e-07	-1.68	1.75819e-13	1.68	5.66893e-07	-1.68	3.50432e-10			-1.68	4.086e-10	1.68	4.52e-10	-1.68	5.80746e-10
1.7	2.68239e-07	-1.7	5.69259e-08	1.7	5.66893e-07	-1.7	1.18681e-08			-1.7	1.60736e-11	1.5	5.66893e-07	-1.7	1.8863e-12	1.7	5.66893e-07	-1.7	1.70561e-13	1.7	5.66893e-07	-1.7	3.57583e-10			-1.7	4.24535e-10	1.7	4.94817e-10	-1.7	5.64797e-10
1.72	5.66893e-07	-1.72	5.26364e-08	1.72	5.66893e-07	-1.72	1.17922e-08			-1.72	1.61899e-11	1.47	5.66893e-07	-1.72	1.90091e-12	1.72	5.66893e-07	-1.72	1.31125e-13	1.72	5.66893e-07	-1.72	3.68297e-10			-1.72	4.36977e-10	1.72	5.93003e-10	-1.72	5.80746e-10
1.74	5.66893e-07	-1.74	5.35405e-08	1.74	5.66893e-07	-1.74	1.18006e-08			-1.74	1.65173e-11	1.44	5.66893e-07	-1.74	1.92434e-12	1.74	5.66893e-07	-1.74	1.2521e-13	1.74	5.66893e-07	-1.74	3.73484e-10			-1.74	4.50839e-10	1.74	7.10673e-10	-1.74	6.91155e-10
1.76	5.66893e-07	-1.76	5.19241e-08	1.76	5.66893e-07	-1.76	1.17252e-08			-1.76	1.66874e-11	1.41	5.66893e-07	-1.76	1.93661e-12	1.76	5.66893e-07	-1.76	1.80092e-13	1.76	5.66893e-07	-1.76	3.82886e-10			-1.76	4.69142e-10	1.76	1.11738e-09	-1.76	7.30742e-10
1.78	5.66893e-07	-1.78	5.48325e-08	1.78	5.66893e-07	-1.78	1.17001e-08			-1.78	1.68109e-11	1.38	5.66893e-07	-1.78	1.95959e-12	1.78	5.66893e-07	-1.78	1.42956e-13	1.78	5.66893e-07	-1.78	3.91915e-10			-1.78	5.02114e-10	1.78	2.52324e-09	-1.78	6.62879e-10
1.8	5.66893e-07	-1.8	5.37232e-08	1.8	5.66893e-07	-1.8	1.17335e-08			-1.8	1.70621e-11	1.35	5.66893e-07	-1.8	1.97729e-12	1.8	5.66893e-07	-1.8	1.38355e-13	1.8	5.66893e-07	-1.8	4.01469e-10			-1.8	5.03697e-10	1.8	1.542e-08	-1.8	7.56627e-10
1.82	5.66893e-07	-1.82	5.19241e-08	1.82	5.66893e-07	-1.82	1.17419e-08			-1.82	1.72666e-11	1.32	5.66893e-07	-1.82	2.00002e-12	1.82	5.66893e-07	-1.82	1.32768e-13	1.82	5.66893e-07	-1.82	4.09025e-10			-1.82	4.97963e-10	1.82	8.60807e-08	-1.82	8.45783e-10
1.84	5.66893e-07	-1.84	5.03564e-08	1.84	5.66893e-07	-1.84	1.18006e-08			-1.84	1.74529e-11	1.29	5.66893e-07	-1.84	2.01642e-12	1.84	5.66893e-07	-1.84	1.23566e-13	1.84	5.66893e-07	-1.84	4.1802e-10			-1.84	5.21708e-10	1.84	3.05629e-07	-1.84	8.57642e-10
1.86	5.66893e-07	-1.86	4.65619e-08	1.86	5.66893e-07	-1.86	1.1809e-08			-1.86	1.76574e-11	1.26	5.66893e-07	-1.86	2.05056e-12	1.86	5.66893e-07	-1.86	1.23238e-13	1.86	5.66893e-07	-1.86	4.26882e-10			-1.86	5.45024e-10	1.86	5.66893e-07	-1.86	9.131e-10
1.88	5.66893e-07	-1.88	4.46971e-08	1.88	5.66893e-07	-1.88	1.18681e-08			-1.88	1.78618e-11	1.23	5.66893e-07	-1.88	2.07961e-12	1.88	5.66893e-07	-1.88	1.32111e-13	1.88	5.66893e-07	-1.88	4.36948e-10			-1.88	5.71609e-10	1.88	5.66893e-07	-1.88	9.99596e-10
1.9	5.66893e-07	-1.9	4.46971e-08	1.9	5.66893e-07	-1.9	1.1902e-08			-1.9	1.80701e-11	1.2	5.66893e-07	-1.9	2.09952e-12	1.9	5.66893e-07	-1.9	1.33754e-13	1.9	5.66893e-07	-1.9	4.44136e-10			-1.9	5.91587e-10	1.9	5.66893e-07	-1.9	1.12519e-09
1.92	5.66893e-07	-1.92	4.46971e-08	1.92	5.66893e-07	-1.92	1.19615e-08			-1.92	1.82755e-11	1.17	5.66893e-07	-1.92	2.11185e-12	1.92	5.66893e-07	-1.92	1.31783e-13	1.92	5.66893e-07	-1.92	4.51091e-10			-1.92	6.30699e-10	1.92	5.66893e-07	-1.92	1.30233e-09
1.94	5.66893e-07	-1.94	4.30533e-08	1.94	5.66893e-07	-1.94	1.19957e-08			-1.94	1.84898e-11	1.14	5.66893e-07	-1.94	2.13023e-12	1.94	5.66893e-07	-1.94	1.39998e-13	1.94	5.66893e-07	-1.94	4.63165e-10			-1.94	6.84046e-10	1.94	5.66893e-07	-1.94	1.10193e-09
1.96	5.66893e-07	-1.96	4.39423e-08	1.96	5.66893e-07	-1.96	1.21679e-08			-1.96	1.86893e-11	1.11	5.66893e-07	-1.96	2.13392e-12	1.96	5.66893e-07	-1.96	1.57416e-13	1.96	5.66893e-07	-1.96	4.69688e-10			-1.96	7.47469e-10	1.96	5.66893e-07	-1.96	1.40598e-09
1.98	5.66893e-07	-1.98	4.25633e-08	1.98	5.66893e-07	-1.98	1.22287e-08			-1.98	1.89079e-11	1.08	5.66893e-07	-1.98	2.15996e-12	1.98	5.66893e-07	-1.98	1.53801e-13	1.98	5.66893e-07	-1.98	4.81886e-10			-1.98	8.13777e-10	1.98	5.66893e-07	-1.98	1.28432e-09
2	5.66893e-07	-2	4.30229e-08	2	5.66893e-07	-2	1.22956e-08			-2	1.91182e-11	1.05	5.66893e-07	-2	2.18253e-12	2	5.66893e-07	-2	1.69903e-13	2	5.66893e-07	-2	4.98257e-10			-2	1.18027e-09	2	5.66893e-07	-2	1.27541e-09
2	5.66893e-07	-2	4.2341e-08	2	5.66893e-07	-2	1.19409e-08			-2	1.90818e-11	1.02	5.66893e-07	-2	2.1939e-12	2	5.66893e-07	-2	1.8272e-13	2	5.66893e-07	-2	4.89052e-10			-2	1.01926e-09	2	5.66893e-07	-2	1.38654e-09
1.98	5.66893e-07	-1.98	3.99301e-08	1.98	5.66893e-07	-1.98	1.17865e-08			-1.98	1.88368e-11	0.99	5.66893e-07	-1.98	2.14504e-12	1.98	5.66893e-07	-1.98	1.93237e-13	1.98	5.66893e-07	-1.98	4.75492e-10			-1.98	9.182e-10	1.98	5.66893e-07	-1.98	1.46595e-09
1.96	5.66893e-07	-1.96	3.83418e-08	1.96	5.66893e-07	-1.96	1.15337e-08			-1.96	1.85416e-11	0.96	5.66893e-07	-1.96	2.11185e-12	1.96	5.66893e-07	-1.96	1.94223e-13	1.96	5.66893e-07	-1.96	4.56733e-10			-1.96	8.9201e-10	1.96	5.66893e-07	-1.96	1.25777e-09
1.94	5.66893e-07	-1.94	3.70401e-08	1.94	5.66893e-07	-1.94	1.12252e-08			-1.94	1.8292e-11	0.93	5.66893e-07	-1.94	2.1082e-12	1.94	5.66893e-07	-1.94	1.82392e-13	1.94	5.66893e-07	-1.94	4.476e-10			-1.94	8.7819e-10	1.94	5.66893e-07	-1.94	1.21474e-09
1.92	5.66893e-07	-1.92	3.56543e-08	1.92	5.66893e-07	-1.92	1.09725e-08			-1.92	1.80081e-11	0.9	5.66893e-07	-1.92	2.07918e-12	1.92	5.66893e-07	-1.92	1.70889e-13	1.92	5.66893e-07	-1.92	4.35592e-10			-1.92	8.50524e-10	1.92	5.66893e-07	-1.92	1.28432e-09
1.9	5.66893e-07	-1.9	3.47219e-08	1.9	5.66893e-07	-1.9	1.07955e-08			-1.9	1.77789e-11	0.87	5.66893e-07	-1.9	2.05768e-12	1.9	5.66893e-07	-1.9	1.6136e-13	1.9	5.66893e-07	-1.9	4.23907e-10			-1.9	8.27597e-10	1.9	5.66893e-07	-1.9	1.09429e-09
1.88	5.66893e-07	-1.88	3.29907e-08	1.88	5.66893e-07	-1.88	1.06213e-08			-1.88	1.75174e-11	0.84	5.66893e-07	-1.88	2.02835e-12	1.88	5.66893e-07	-1.88	1.51171e-13	1.88	5.66893e-07	-1.88	4.13177e-10			-1.88	7.84193e-10	1.88	5.66893e-07	-1.88	9.38885e-10
1.86	5.66893e-07	-1.86	3.2105e-08	1.86	5.66893e-07	-1.86	1.02479e-08			-1.86	1.72886e-11	0.81	5.66893e-07	-1.86	1.98465e-12	1.86	5.66893e-07	-1.86	1.43613e-13	1.86	5.66893e-07	-1.86	4.05859e-10			-1.86	7.29841e-10	1.86	5.66893e-07	-1.86	8.57642e-10
1.84	5.66893e-07	-1.84	3.13304e-08	1.84	5.66893e-07	-1.84	1.00608e-08			-1.84	1.70798e-11	0.78	5.66893e-07	-1.84	1.97045e-12	1.84	5.66893e-07	-1.84	1.49199e-13	1.84	5.66893e-07	-1.84	3.93746e-10			-1.84	6.92645e-10	1.84	5.66893e-07	-1.84	9.131e-10
1.82	5.66893e-07	-1.82	2.96338e-08	1.82	5.66893e-07	-1.82	9.97387e-09			-1.82	1.68936e-11	0.75	5.66893e-07	-1.82	1.93397e-12	1.82	5.66893e-07	-1.82	1.75819e-13	1.82	5.66893e-07	-1.82	3.84376e-10			-1.82	6.41125e-10	1.82	5.66893e-07	-1.82	7.94414e-10
1.8	5.66893e-07	-1.8	2.91798e-08	1.8	5.66893e-07	-1.8	9.6861e-09			-1.8	1.6621e-11	0.72	5.66893e-07	-1.8	1.90264e-12	1.8	5.66893e-07	-1.8	1.79762e-13	1.8	5.66893e-07	-1.8	3.70882e-10			-1.8	5.94829e-10	1.8	5.66893e-07	-1.8	7.20638e-10
1.78	5.66893e-07	-1.78	2.84485e-08	1.78	5.66893e-07	-1.78	9.4783e-09			-1.78	1.63751e-11	0.69	5.66893e-07	-1.78	1.87862e-12	1.78	5.66893e-07	-1.78	1.9948e-13	1.78	5.66893e-07	-1.78	3.60372e-10			-1.78	5.76089e-10	1.78	5.66893e-07	-1.78	6.72173e-10
1.76	5.66893e-07	-1.76	2.69698e-08	1.76	5.66893e-07	-1.76	9.24484e-09			-1.76	1.61014e-11	0.66	5.66893e-07	-1.76	1.83481e-12	1.76	5.66893e-07	-1.76	1.86993e-13	1.76	5.66893e-07	-1.76	3.5399e-10			-1.76	5.31576e-10	1.76	5.66893e-07	-1.76	6.22619e-10
1.74	5.66893e-07	-1.74	2.6128e-08	1.74	5.66893e-07	-1.74	8.94895e-09			-1.74	1.58694e-11	0.63	5.66893e-07	-1.74	1.79528e-12	1.74	5.66893e-07	-1.74	2.07368e-13	1.74	5.66893e-07	-1.74	3.42625e-10			-1.74	5.10826e-10	1.74	5.66893e-07	-1.74	6.40201e-10
1.72	5.66893e-07	-1.72	2.58237e-08	1.72	5.66893e-07	-1.72	8.72852e-09			-1.72	1.56189e-11	0.6	5.66893e-07	-1.72	1.77342e-12	1.72	5.66893e-07	-1.72	2.1657e-13	1.72	5.66893e-07	-1.72	3.35252e-10			-1.72	4.8517e-10	1.72	5.66893e-07	-1.72	6.01318e-10
1.7	5.66893e-07	-1.7	2.49363e-08	1.7	5.66893e-07	-1.7	8.5784e-09			-1.7	1.53869e-11	0.57	5.66893e-07	-1.7	1.73994e-12	1.7	5.66893e-07	-1.7	2.22814e-13	1.7	5.66893e-07	-1.7	3.26005e-10			-1.7	4.784e-10	1.7	5.66893e-07	-1.7	5.72716e-10
1.68	5.66893e-07	-1.68	2.40272e-08	1.68	5.66893e-07	-1.68	8.42171e-09			-1.68	1.51539e-11	0.54	5.66893e-07	-1.68	1.7184e-12	1.68	5.66893e-07	-1.68	2.17884e-13	1.68	5.66893e-07	-1.68	3.16767e-10			-1.68	4.51896e-10	1.68	5.66893e-07	-1.68	5.72716e-10
1.66	5.66893e-07	-1.66	2.33994e-08	1.66	5.66893e-07	-1.66	8.17873e-09			-1.66	1.49373e-11	0.51	5.66893e-07	-1.66	1.68304e-12	1.66	5.66893e-07	-1.66	2.11969e-13	1.66	5.66893e-07	-1.66	3.06598e-10			-1.66	4.61523e-10	1.66	5.66893e-07	-1.66	5.53123e-10
1.64	5.66893e-07	-1.64	2.2614e-08	1.64	5.66893e-07	-1.64	7.96863e-09			-1.64	1.46985e-11	0.48	5.66893e-07	-1.64	1.64698e-12	1.64	5.66893e-07	-1.64	2.37602e-13	1.64	5.66893e-07	-1.64	2.97216e-10			-1.64	4.32227e-10	1.64	5.66893e-07	-1.64	5.23158e-10
1.62	5.66893e-07	-1.62	2.19117e-08	1.62	5.66893e-07	-1.62	7.76393e-09			-1.62	1.44879e-11	0.45	5.66893e-07	-1.62	1.63358e-12	1.62	5.66893e-07	-1.62	2.10655e-13	1.62	5.66893e-07	-1.62	2.90369e-10			-1.62	4.23541e-10	1.62	5.66893e-07	-1.62	5.01755e-10
1.6	5.66893e-07	-1.6	2.11743e-08	1.6	5.66893e-07	-1.6	7.62212e-09			-1.6	1.42321e-11	0.42	5.66893e-07	-1.6	1.60785e-12	1.6	5.66893e-07	-1.6	2.02767e-13	1.6	5.66893e-07	-1.6	2.79305e-10			-1.6	4.18937e-10	1.6	5.66893e-07	-1.6	5.26813e-10
1.58	5.66893e-07	-1.58	2.0645e-08	1.58	5.66893e-07	-1.58	7.43438e-09			-1.58	1.39978e-11	0.39	5.66893e-07	-1.58	1.59043e-12	1.58	5.66893e-07	-1.58	1.96194e-13	1.58	5.66893e-07	-1.58	2.74999e-10			-1.58	4.42816e-10	1.58	5.66893e-07	-1.58	5.01755e-10
1.56	5.66893e-07	-1.56	2.02579e-08	1.56	5.66893e-07	-1.56	7.18863e-09			-1.56	1.37922e-11	0.36	5.66893e-07	-1.56	1.56221e-12	1.56	5.66893e-07	-1.56	1.95209e-13	1.56	5.66893e-07	-1.56	2.64932e-10			-1.56	4.42125e-10	1.56	5.66893e-07	-1.56	4.98274e-10
1.54	5.66893e-07	-1.54	1.97169e-08	1.54	5.66893e-07	-1.54	7.04969e-09			-1.54	1.35882e-11	0.33	5.66893e-07	-1.54	1.54605e-12	1.54	5.66893e-07	-1.54	1.88965e-13	1.54	5.66893e-07	-1.54	2.57825e-10			-1.54	4.13414e-10	1.54	5.66893e-07	-1.54	4.98274e-10
1.52	5.66893e-07	-1.52	1.90937e-08	1.52	5.66893e-07	-1.52	6.83146e-09			-1.52	1.33576e-11	0.3	5.66893e-07	-1.52	1.52264e-12	1.52	5.66893e-07	-1.52	2.06382e-13	1.52	5.66893e-07	-1.52	2.50519e-10			-1.52	4.03843e-10	1.52	5.66893e-07	-1.52	4.71281e-10
1.5	5.66893e-07	-1.5	1.84654e-08	1.5	5.66893e-07	-1.5	6.70668e-09			-1.5	1.31654e-11	0.27	5.66893e-07	-1.5	1.49081e-12	1.5	5.66893e-07	-1.5	1.93237e-13	1.5	5.66893e-07	-1.5	2.43042e-10			-1.5	3.94802e-10	1.5	5.66893e-07	-1.5	4.98274e-10
1.48	5.66893e-07	-1.48	1.79018e-08	1.48	5.66893e-07	-1.48	6.44992e-09			-1.48	1.29483e-11	0.24	5.174e-07	-1.48	1.47284e-12	1.48	5.66893e-07	-1.48	1.91923e-13	1.48	5.66893e-07	-1.48	2.34327e-10			-1.48	4.02898e-10	1.48	5.66893e-07	-1.48	4.61539e-10
1.46	5.66893e-07	-1.46	1.74009e-08	1.46	5.66893e-07	-1.46	6.29105e-09			-1.46	1.27254e-11	0.21	4.52386e-07	-1.46	1.44755e-12	1.46	5.66893e-07	-1.46	2.00796e-13	1.46	5.66893e-07	-1.46	2.27157e-10			-1.46	3.53078e-10	1.46	5.66893e-07	-1.46	4.48864e-10
1.44	5.66893e-07	-1.44	1.69111e-08	1.44	5.66893e-07	-1.44	6.06992e-09			-1.44	1.24896e-11	0.18	3.8831e-07	-1.44	1.42762e-12	1.44	5.66893e-07	-1.44	2.04082e-13	1.44	5.66893e-07	-1.44	2.21924e-10			-1.44	3.43622e-10	1.44	5.66893e-07	-1.44	4.04353e-10
1.42	5.66893e-07	-1.42	1.63378e-08	1.42	5.66893e-07	-1.42	5.97199e-09			-1.42	1.22538e-11	0.15	3.23933e-07	-1.42	1.41216e-12	1.42	5.66893e-07	-1.42	2.14598e-13	1.42	5.66893e-07	-1.42	2.15133e-10			-1.42	3.28802e-10	1.42	5.66893e-07	-1.42	3.79795e-10
1.4	5.66893e-07	-1.4	1.58498e-08	1.4	5.66893e-07	-1.4	5.78085e-09			-1.4	1.20545e-11	0.12	2.58619e-07	-1.4	1.391e-12	1.4	5.66893e-07	-1.4	2.16898e-13	1.4	5.66893e-07	-1.4	2.06199e-10			-1.4	3.26735e-10	1.4	5.66893e-07	-1.4	3.82448e-10
1.38	5.66893e-07	-1.38	1.52735e-08	1.38	5.66893e-07	-1.38	5.62625e-09			-1.38	1.18552e-11	0.09	1.94049e-07	-1.38	1.37617e-12	1.38	5.66893e-07	-1.38	2.00796e-13	1.38	5.66893e-07	-1.38	2.00843e-10			-1.38	3.19357e-10	1.38	5.66893e-07	-1.38	3.87811e-10
1.36	5.66893e-07	-1.36	1.47908e-08	1.36	5.66893e-07	-1.36	5.46392e-09			-1.36	1.1641e-11	0.06	1.28568e-07	-1.36	1.34523e-12	1.36	5.66893e-07	-1.36	2.01124e-13	1.36	5.66893e-07	-1.36	1.91914e-10			-1.36	3.16766e-10	1.36	5.66893e-07	-1.36	3.46931e-10
1.34	5.66893e-07	-1.34	1.436e-08	1.34	5.66893e-07	-1.34	5.25474e-09			-1.34	1.14491e-11	0.03	6.39678e-08	-1.34	1.31953e-12	1.34	5.66893e-07	-1.34	1.82063e-13	1.34	5.66893e-07	-1.34	1.88077e-10			-1.34	3.0203e-10	1.34	5.66893e-07	-1.34	3.64257e-10
1.32	5.66893e-07	-1.32	1.38821e-08	1.32	5.66893e-07	-1.32	5.09207e-09			-1.32	1.12292e-11	0	2.61302e-09	-1.32	1.30018e-12	1.32	5.66893e-07	-1.32	1.6103e-13	1.32	5.66893e-07	-1.32	1.81615e-10			-1.32	3.02003e-10	1.32	5.66893e-07	-1.32	3.64257e-10
1.3	5.66893e-07	-1.3	1.34354e-08	1.3	5.66893e-07	-1.3	5.00449e-09			-1.3	1.10095e-11			-1.3	1.27742e-12	1.3	5.66893e-07	-1.3	1.5873e-13	1.3	5.66893e-07	-1.3	1.74153e-10			-1.3	2.83192e-10	1.3	5.66893e-07	-1.3	3.51795e-10
1.28	5.66893e-07	-1.28	1.31157e-08	1.28	5.66893e-07	-1.28	4.83382e-09			-1.28	1.07942e-11			-1.28	1.25922e-12	1.28	5.66893e-07	-1.28	1.48214e-13	1.28	5.66893e-07	-1.28	1.68169e-10			-1.28	2.76461e-10	1.28	5.66893e-07	-1.28	3.3976e-10
1.26	5.66893e-07	-1.26	1.26661e-08	1.26	5.66893e-07	-1.26	4.64876e-09			-1.26	1.05818e-11			-1.26	1.21355e-12	1.26	5.66893e-07	-1.26	1.19952e-13	1.26	5.66893e-07	-1.26	1.62391e-10			-1.26	2.69656e-10	1.26	5.66893e-07	-1.26	3.1691e-10
1.24	5.66893e-07	-1.24	1.22793e-08	1.24	5.66893e-07	-1.24	4.50485e-09			-1.24	1.03648e-11			-1.24	1.21343e-12	1.24	5.66893e-07	-1.24	1.27839e-13	1.24	5.66893e-07	-1.24	1.56934e-10			-1.24	2.62523e-10	1.24	5.66893e-07	-1.24	3.03945e-10
1.22	5.66893e-07	-1.22	1.20216e-08	1.22	5.66893e-07	-1.22	4.37962e-09			-1.22	1.01579e-11			-1.22	1.17947e-12	1.22	5.66893e-07	-1.22	1.38026e-13	1.22	5.66893e-07	-1.22	1.50837e-10			-1.22	2.44436e-10	1.22	5.66893e-07	-1.22	2.93547e-10
1.2	5.66893e-07	-1.2	1.15425e-08	1.2	5.66893e-07	-1.2	4.23026e-09			-1.2	9.93367e-12			-1.2	1.1467e-12	1.2	5.66893e-07	-1.2	1.21594e-13	1.2	5.66893e-07	-1.2	1.45881e-10			-1.2	2.33103e-10	1.2	5.66893e-07	-1.2	2.9151e-10
1.18	5.66893e-07	-1.18	1.1246e-08	1.18	5.66893e-07	-1.18	4.07273e-09			-1.18	9.71358e-12			-1.18	1.12645e-12	1.18	5.66893e-07	-1.18	1.20608e-13	1.18	5.66893e-07	-1.18	1.39671e-10			-1.18	2.29777e-10	1.18	5.66893e-07	-1.18	2.83504e-10
1.16	5.66893e-07	-1.16	1.09376e-08	1.16	5.66893e-07	-1.16	3.9381e-09			-1.16	9.50893e-12			-1.16	1.10527e-12	1.16	5.66893e-07	-1.16	1.3474e-13	1.16	5.66893e-07	-1.16	1.33932e-10			-1.16	2.20365e-10	1.16	5.66893e-07	-1.16	2.53619e-10
1.14	5.66893e-07	-1.14	1.05765e-08	1.14	5.66893e-07	-1.14	3.81619e-09			-1.14	9.28343e-12			-1.14	1.07638e-12	1.14	5.66893e-07	-1.14	1.18966e-13	1.14	5.66893e-07	-1.14	1.29632e-10			-1.14	2.12052e-10	1.14	5.66893e-07	-1.14	2.73805e-10
1.12	5.66893e-07	-1.12	1.04328e-08	1.12	5.66893e-07	-1.12	3.67009e-09			-1.12	9.06601e-12			-1.12	1.04574e-12	1.12	5.66893e-07	-1.12	1.10093e-13	1.12	5.66893e-07	-1.12	1.24403e-10			-1.12	2.05923e-10	1.12	5.66893e-07	-1.12	2.57175e-10
1.1	5.66893e-07	-1.1	1.00954e-08	1.1	5.66893e-07	-1.1	3.56034e-09			-1.1	8.85638e-12			-1.1	1.01858e-12	1.1	5.66893e-07	-1.1	9.4318e-14	1.1	5.66893e-07	-1.1	1.20222e-10			-1.1	1.99591e-10	1.1	5.66893e-07	-1.1	2.60781e-10
1.08	5.66893e-07	-1.08	9.70863e-09	1.08	5.66893e-07	-1.08	3.39446e-09			-1.08	8.65185e-12			-1.08	9.97539e-13	1.08	5.66893e-07	-1.08	9.53039e-14	1.08	5.66893e-07	-1.08	1.14657e-10			-1.08	2.01711e-10	1.08	5.66893e-07	-1.08	2.50112e-10
1.06	5.66893e-07	-1.06	9.29451e-09	1.06	5.66893e-07	-1.06	3.32164e-09			-1.06	8.42451e-12			-1.06	9.78264e-13	1.06	5.66893e-07	-1.06	8.93884e-14	1.06	5.66893e-07	-1.06	1.0918e-10			-1.06	1.93981e-10	1.06	5.66893e-07	-1.06	2.43243e-10
1.04	5.66893e-07	-1.04	8.98063e-09	1.04	5.66893e-07	-1.04	3.20141e-09			-1.04	8.22193e-12			-1.04	9.46858e-13	1.04	5.66893e-07	-1.04	7.9858e-14	1.04	5.66893e-07	-1.04	1.05757e-10			-1.04	1.86901e-10	1.04	5.66893e-07	-1.04	2.11626e-10
1.02	5.66893e-07	-1.02	8.69766e-09	1.02	5.66893e-07	-1.02	3.05557e-09			-1.02	8.01352e-12			-1.02	9.20553e-13	1.02	5.66893e-07	-1.02	8.08439e-14	1.02	5.66893e-07	-1.02	1.01333e-10			-1.02	1.8511e-10	1.02	5.66893e-07	-1.02	2.14594e-10
1	5.66893e-07	-1	8.4588e-09	1	5.66893e-07	-1	2.95136e-09			-1	7.79957e-12			-1	8.97863e-13	1	5.66893e-07	-1	7.42712e-14	1	5.66893e-07	-1	9.6718e-11			-1	1.79976e-10	1	5.66893e-07	-1	2.0156e-10
0.98	5.66893e-07	-0.98	8.2568e-09	0.98	5.66893e-07	-0.98	2.82915e-09			-0.98	7.6079e-12			-0.98	8.75841e-13	0.98	5.66893e-07	-0.98	6.96704e-14	0.98	5.66893e-07	-0.98	9.07858e-11			-0.98	1.71861e-10	0.98	5.66893e-07	-0.98	2.10158e-10
0.96	5.66893e-07	-0.96	7.90783e-09	0.96	5.66893e-07	-0.96	2.69734e-09			-0.96	7.39576e-12			-0.96	8.47479e-13	0.96	5.66893e-07	-0.96	6.57268e-14	0.96	5.66893e-07	-0.96	8.85202e-11			-0.96	1.66676e-10	0.96	5.66893e-07	-0.96	1.867e-10
0.94	5.66893e-07	-0.94	7.80149e-09	0.94	5.66893e-07	-0.94	2.60818e-09			-0.94	7.18499e-12			-0.94	8.25738e-13	0.94	5.66893e-07	-0.94	5.68537e-14	0.94	5.66893e-07	-0.94	8.36394e-11			-0.94	1.6134e-10	0.94	5.66893e-07	-0.94	1.90641e-10
0.92	5.66893e-07	-0.92	7.5644e-09	0.92	5.66893e-07	-0.92	2.51222e-09			-0.92	6.95962e-12			-0.92	7.93481e-13	0.92	5.66893e-07	-0.92	5.25814e-14	0.92	5.66893e-07	-0.92	7.86161e-11			-0.92	1.5428e-10	0.92	5.66893e-07	-0.92	1.90641e-10
0.9	5.66893e-07	-0.9	7.31903e-09	0.9	5.66893e-07	-0.9	2.39294e-09			-0.9	6.74194e-12			-0.9	7.81204e-13	0.9	5.66893e-07	-0.9	4.37083e-14	0.9	5.66893e-07	-0.9	7.38355e-11			-0.9	1.57445e-10	0.9	5.66893e-07	-0.9	1.867e-10
0.88	5.66893e-07	-0.88	6.75137e-09	0.88	5.66893e-07	-0.88	2.28907e-09			-0.88	6.53034e-12			-0.88	7.61163e-13	0.88	5.66893e-07	-0.88	4.76519e-14	0.88	5.66893e-07	-0.88	7.11604e-11			-0.88	1.55202e-10	0.88	5.66893e-07	-0.88	1.79062e-10
0.86	5.66893e-07	-0.86	6.66709e-09	0.86	5.66893e-07	-0.86	2.15436e-09			-0.86	6.3179e-12			-0.86	7.40353e-13	0.86	5.66893e-07	-0.86	4.96237e-14	0.86	5.66893e-07	-0.86	6.73282e-11			-0.86	1.49389e-10	0.86	5.66893e-07	-0.86	1.76586e-10
0.84	5.66893e-07	-0.84	6.44006e-09	0.84	5.66893e-07	-0.84	2.04575e-09			-0.84	6.10906e-12			-0.84	7.10199e-13	0.84	5.66893e-07	-0.84	4.37083e-14	0.84	5.66893e-07	-0.84	6.35122e-11			-0.84	1.52285e-10	0.84	5.66893e-07	-0.84	1.60187e-10
0.82	5.66893e-07	-0.82	6.08217e-09	0.82	5.66893e-07	-0.82	1.98457e-09			-0.82	5.88457e-12			-0.82	6.86012e-13	0.82	5.66893e-07	-0.82	4.07506e-14	0.82	5.66893e-07	-0.82	5.8691e-11			-0.82	1.47097e-10	0.82	5.66893e-07	-0.82	1.68187e-10
0.8	5.66893e-07	-0.8	5.88349e-09	0.8	5.66893e-07	-0.8	1.88596e-09			-0.8	5.65973e-12			-0.8	6.71896e-13	0.8	5.66893e-07	-0.8	3.74643e-14	0.8	5.66893e-07	-0.8	5.72371e-11			-0.8	1.44055e-10	0.8	5.66893e-07	-0.8	1.60187e-10
0.78	5.66893e-07	-0.78	5.83497e-09	0.78	5.66893e-07	-0.78	1.802e-09			-0.78	5.44906e-12			-0.78	6.4119e-13	0.78	5.66893e-07	-0.78	4.37083e-14	0.78	5.66893e-07	-0.78	5.30667e-11			-0.78	1.40914e-10	0.78	5.66893e-07	-0.78	1.6702e-10
0.76	5.66893e-07	-0.76	5.60179e-09	0.76	5.66893e-07	-0.76	1.70505e-09			-0.76	5.22706e-12			-0.76	6.25824e-13	0.76	5.66893e-07	-0.76	3.91075e-14	0.76	5.66893e-07	-0.76	5.09556e-11			-0.76	1.38319e-10	0.76	5.66893e-07	-0.76	1.60187e-10
0.74	5.66893e-07	-0.74	5.24061e-09	0.74	5.66893e-07	-0.74	1.62914e-09			-0.74	5.01042e-12			-0.74	6.0766e-13	0.74	5.66893e-07	-0.74	3.58211e-14	0.74	5.66893e-07	-0.74	4.74175e-11			-0.74	1.32288e-10	0.74	5.66893e-07	-0.74	1.63568e-10
0.72	5.66893e-07	-0.72	5.13913e-09	0.72	5.66893e-07	-0.72	1.56061e-09			-0.72	4.78737e-12			-0.72	5.85949e-13	0.72	5.66893e-07	-0.72	3.4178e-14	0.72	5.66893e-07	-0.72	4.54091e-11			-0.72	1.32428e-10	0.72	5.66893e-07	-0.72	1.64711e-10
0.7	5.66893e-07	-0.7	4.95283e-09	0.7	5.66893e-07	-0.7	1.44283e-09			-0.7	4.57197e-12			-0.7	5.66974e-13	0.7	5.66893e-07	-0.7	3.13517e-14	0.7	5.66893e-07	-0.7	4.23697e-11			-0.7	1.29041e-10	0.7	5.66893e-07	-0.7	1.54707e-10
0.68	5.66893e-07	-0.68	4.6797e-09	0.68	5.66893e-07	-0.68	1.37186e-09			-0.68	4.34649e-12			-0.68	5.42941e-13	0.68	5.66893e-07	-0.68	2.93799e-14	0.68	5.66893e-07	-0.68	3.93551e-11			-0.68	1.25791e-10	0.68	5.66893e-07	-0.68	1.33664e-10
0.66	5.66893e-07	-0.66	4.37265e-09	0.66	5.66893e-07	-0.66	1.27202e-09			-0.66	4.12101e-12			-0.66	5.25359e-13	0.66	5.66893e-07	-0.66	2.87883e-14	0.66	5.66893e-07	-0.66	3.67579e-11			-0.66	1.23122e-10	0.66	5.66893e-07	-0.66	1.38399e-10
0.64	5.66893e-07	-0.64	4.11006e-09	0.64	5.66893e-07	-0.64	1.18048e-09			-0.64	3.9023e-12			-0.64	5.01349e-13	0.64	5.66893e-07	-0.64	2.56992e-14	0.64	5.66893e-07	-0.64	3.37731e-11			-0.64	1.19067e-10	0.64	5.66893e-07	-0.64	1.32737e-10
0.62	5.66893e-07	-0.62	3.93342e-09	0.62	5.66893e-07	-0.62	1.12333e-09			-0.62	3.67744e-12			-0.62	4.86798e-13	0.62	5.66893e-07	-0.62	2.09011e-14	0.62	5.66893e-07	-0.62	3.21256e-11			-0.62	1.17238e-10	0.62	5.66893e-07	-0.62	1.28196e-10
0.6	5.66893e-07	-0.6	3.5529e-09	0.6	5.66893e-07	-0.6	1.03462e-09			-0.6	3.4555e-12			-0.6	4.70219e-13	0.6	5.66893e-07	-0.6	2.19528e-14	0.6	5.66893e-07	-0.6	2.9895e-11			-0.6	1.11834e-10	0.6	5.66893e-07	-0.6	1.21251e-10
0.58	5.66893e-07	-0.58	3.32739e-09	0.58	5.66893e-07	-0.58	9.65663e-10			-0.58	3.23319e-12			-0.58	4.47952e-13	0.58	5.66893e-07	-0.58	2.0441e-14	0.58	5.66893e-07	-0.58	2.81809e-11			-0.58	1.08016e-10	0.58	5.66893e-07	-0.58	1.25546e-10
0.56	5.66893e-07	-0.56	3.16478e-09	0.56	5.66893e-07	-0.56	8.97994e-10			-0.56	3.0119e-12			-0.56	4.2306e-13	0.56	5.66893e-07	-0.56	1.93565e-14	0.56	5.66893e-07	-0.56	2.62726e-11			-0.56	1.05011e-10	0.56	5.66893e-07	-0.56	1.13096e-10
0.54	5.66893e-07	-0.54	2.98631e-09	0.54	5.66893e-07	-0.54	8.6828e-10			-0.54	2.79133e-12			-0.54	4.0936e-13	0.54	5.66893e-07	-0.54	1.92579e-14	0.54	5.66893e-07	-0.54	2.41346e-11			-0.54	1.00577e-10	0.54	5.66893e-07	-0.54	1.15483e-10
0.52	5.66893e-07	-0.52	2.81487e-09	0.52	5.66893e-07	-0.52	7.81566e-10			-0.52	2.57906e-12			-0.52	3.88626e-13	0.52	5.66893e-07	-0.52	1.6366e-14	0.52	5.66893e-07	-0.52	2.2089e-11			-0.52	9.77451e-11	0.52	5.66893e-07	-0.52	1.0697e-10
0.5	5.66893e-07	-0.5	2.69785e-09	0.5	5.66893e-07	-0.5	7.33406e-10			-0.5	2.35931e-12			-0.5	3.72153e-13	0.5	5.66893e-07	-0.5	1.67603e-14	0.5	5.66893e-07	-0.5	2.02914e-11			-0.5	9.45966e-11	0.5	5.66893e-07	-0.5	9.97757e-11
0.48	5.66893e-07	-0.48	2.68143e-09	0.48	5.66893e-07	-0.48	6.65903e-10			-0.48	2.1436e-12			-0.48	3.5814e-13	0.48	5.66893e-07	-0.48	1.68589e-14	0.48	5.66893e-07	-0.48	1.86402e-11			-0.48	9.188e-11	0.48	5.66893e-07	-0.48	1.01175e-10
0.46	5.66893e-07	-0.46	2.55837e-09	0.46	5.66893e-07	-0.46	6.08463e-10			-0.46	1.94619e-12			-0.46	3.37157e-13	0.46	5.66893e-07	-0.46	1.36712e-14	0.46	5.66893e-07	-0.46	1.71233e-11			-0.46	9.05017e-11	0.46	5.66893e-07	-0.46	1.04759e-10
0.44	5.66893e-07	-0.44	2.37744e-09	0.44	5.66893e-07	-0.44	5.80366e-10			-0.44	1.74543e-12			-0.44	3.14583e-13	0.44	5.66893e-07	-0.44	1.2521e-14	0.44	5.66893e-07	-0.44	1.56719e-11			-0.44	8.62051e-11	0.44	5.66893e-07	-0.44	9.63622e-11
0.42	5.66893e-07	-0.42	2.23257e-09	0.42	5.66893e-07	-0.42	5.32512e-10			-0.42	1.542e-12			-0.42	2.97101e-13	0.42	5.66893e-07	-0.42	1.14036e-14	0.42	5.66893e-07	-0.42	1.3952e-11			-0.42	8.33257e-11	0.42	5.66893e-07	-0.42	9.05096e-11
0.4	5.66893e-07	-0.4	2.07036e-09	0.4	5.66893e-07	-0.4	4.72634e-10			-0.4	1.34389e-12			-0.4	2.89569e-13	0.4	5.66893e-07	-0.4	1.06806e-14	0.4	5.66893e-07	-0.4	1.26288e-11			-0.4	7.81651e-11	0.4	5.66893e-07	-0.4	8.09688e-11
0.38	5.66893e-07	-0.38	1.94665e-09	0.38	5.66893e-07	-0.38	4.42234e-10			-0.38	1.15589e-12			-0.38	2.70097e-13	0.38	5.66893e-07	-0.38	8.70879e-15	0.38	5.66893e-07	-0.38	1.14311e-11			-0.38	7.4916e-11	0.38	5.66893e-07	-0.38	8.44227e-11
0.36	5.66893e-07	-0.36	1.77967e-09	0.36	5.66893e-07	-0.36	4.12837e-10			-0.36	9.76063e-13			-0.36	2.52013e-13	0.36	5.66893e-07	-0.36	8.6102e-15	0.36	5.66893e-07	-0.36	1.0347e-11			-0.36	7.17829e-11	0.36	5.66893e-07	-0.36	7.71175e-11
0.34	5.66893e-07	-0.34	1.54197e-09	0.34	5.66893e-07	-0.34	3.58997e-10			-0.34	8.06834e-13			-0.34	2.32305e-13	0.34	5.66893e-07	-0.34	7.55858e-15	0.34	5.66893e-07	-0.34	9.33126e-12			-0.34	6.93737e-11	0.34	5.66893e-07	-0.34	7.44792e-11
0.32	5.66893e-07	-0.32	1.43098e-09	0.32	5.66893e-07	-0.32	3.21598e-10			-0.32	6.53323e-13			-0.32	2.16751e-13	0.32	5.66893e-07	-0.32	7.22994e-15	0.32	5.66893e-07	-0.32	8.24611e-12			-0.32	6.45274e-11	0.32	5.66893e-07	-0.32	6.99557e-11
0.3	5.66893e-07	-0.3	1.29642e-09	0.3	5.66893e-07	-0.3	2.89671e-10			-0.3	5.12769e-13			-0.3	1.99454e-13	0.3	5.66893e-07	-0.3	5.52105e-15	0.3	5.66893e-07	-0.3	7.22023e-12			-0.3	6.1464e-11	0.3	5.66893e-07	-0.3	6.61659e-11
0.28	5.66893e-07	-0.28	1.19325e-09	0.28	5.66893e-07	-0.28	2.58258e-10			-0.28	3.95033e-13			-0.28	1.86746e-13	0.28	5.66893e-07	-0.28	5.22528e-15	0.28	5.66893e-07	-0.28	6.33366e-12			-0.28	5.79937e-11	0.28	5.66893e-07	-0.28	6.85097e-11
0.26	5.66893e-07	-0.26	1.07347e-09	0.26	5.66893e-07	-0.26	2.2293e-10			-0.26	2.97768e-13			-0.26	1.70657e-13	0.26	5.66893e-07	-0.26	4.83092e-15	0.26	5.66893e-07	-0.26	5.45437e-12			-0.26	5.41197e-11	0.26	5.66893e-07	-0.26	6.5251e-11
0.24	5.66893e-07	-0.24	9.57314e-10	0.24	5.66893e-07	-0.24	1.94053e-10			-0.24	2.13947e-13			-0.24	1.55146e-13	0.24	5.66893e-07	-0.24	4.56801e-15	0.24	5.66893e-07	-0.24	4.80231e-12			-0.24	5.14361e-11	0.24	5.66893e-07	-0.24	5.79678e-11
0.22	5.66893e-07	-0.22	8.49783e-10	0.22	5.66893e-07	-0.22	1.677e-10			-0.22	1.49115e-13			-0.22	1.42025e-13	0.22	5.66893e-07	-0.22	4.10793e-15	0.22	5.66893e-07	-0.22	4.16625e-12			-0.22	4.44217e-11	0.22	5.66893e-07	-0.22	5.52105e-11
0.2	5.66893e-07	-0.2	7.62971e-10	0.2	5.37978e-07	-0.2	1.4619e-10			-0.2	1.00783e-13			-0.2	1.25369e-13	0.2	5.66893e-07	-0.2	3.84502e-15	0.2	5.66893e-07	-0.2	3.41979e-12			-0.2	4.08864e-11	0.2	5.66893e-07	-0.2	4.9048e-11
0.18	5.66893e-07	-0.18	6.44806e-10	0.18	4.80835e-07	-0.18	1.25886e-10			-0.18	6.89123e-14			-0.18	1.14966e-13	0.18	5.18831e-07	-0.18	3.58211e-15	0.18	5.66893e-07	-0.18	2.88586e-12			-0.18	3.6045e-11	0.18	5.66893e-07	-0.18	4.51168e-11
0.16	5.26569e-07	-0.16	5.71157e-10	0.16	4.23692e-07	-0.16	9.96697e-11			-0.16	5.07698e-14			-0.16	1.00834e-13	0.16	4.67784e-07	-0.16	3.19104e-15	0.16	5.66893e-07	-0.16	2.43978e-12			-0.16	3.31973e-11	0.16	5.66893e-07	-0.16	4.06429e-11
0.14	4.68025e-07	-0.14	4.96272e-10	0.14	3.66549e-07	-0.14	8.17309e-11			-0.14	3.70959e-14			-0.14	8.68307e-14	0.14	4.17173e-07	-0.14	2.87226e-15	0.14	5.66893e-07	-0.14	1.9806e-12			-0.14	2.82636e-11	0.14	5.13793e-07	-0.14	3.73854e-11
0.12	4.00834e-07	-0.12	4.09463e-10	0.12	3.09406e-07	-0.12	6.39149e-11			-0.12	2.76592e-14			-0.12	7.53457e-14	0.12	3.65155e-07	-0.12	2.5732e-15	0.12	5.66893e-07	-0.12	1.54673e-12			-0.12	2.39357e-11	0.12	4.4023e-07	-0.12	3.20763e-11
0.1	3.36114e-07	-0.1	3.38354e-10	0.1	2.52263e-07	-0.1	5.13221e-11			-0.1	2.1124e-14			-0.1	6.30191e-14	0.1	3.13925e-07	-0.1	2.17227e-15	0.1	5.29435e-07	-0.1	1.20124e-12			-0.1	2.09389e-11	0.1	3.67241e-07	-0.1	2.69522e-11
0.08	2.69664e-07	-0.08	2.63842e-10	0.08	1.83414e-07	-0.08	3.74531e-11			-0.08	1.68225e-14			-0.08	4.98762e-14	0.08	2.62289e-07	-0.08	1.8535e-15	0.08	3.97575e-07	-0.08	8.79425e-13			-0.08	1.64817e-11	0.08	2.92529e-07	-0.08	2.09771e-11
0.06	1.98234e-07	-0.06	1.92715e-10	0.06	1.26271e-07	-0.06	2.73481e-11			-0.06	1.29219e-14			-0.06	3.97488e-14	0.06	2.0965e-07	-0.06	1.56101e-15	0.06	2.30329e-07	-0.06	6.71738e-13			-0.06	1.46248e-11	0.06	2.20115e-07	-0.06	1.06032e-11
0.04	1.31555e-07	-0.04	1.27486e-10	0.04	6.9128e-08	-0.04	1.75634e-11			-0.04	8.92358e-15			-0.04	2.94036e-14	0.04	1.57328e-07	-0.04	1.12721e-15	0.04	9.28724e-08	-0.04	4.14136e-13			-0.04	9.84194e-12	0.04	1.46552e-07	-0.04	1.16672e-12
0.02	6.64834e-08	-0.02	6.27726e-11	0.02	1.19851e-08	-0.02	8.50514e-12			-0.02	4.87987e-15			-0.02	1.72444e-14	0.02	1.04363e-07	-0.02	7.59144e-16	0.02	1.21743e-08	-0.02	2.14136e-13			-0.02	4.72727e-12	0.02	7.35632e-08	-0.02	1.23988e-13
0	2.21966e-09	0	3.5117e-13	0	4.69276e-09	0	4.73646e-14			0	3.84343e-17			0	2.51029e-16	0	6.07315e-08	0	6.10273e-16	0	1.21743e-10	0	1.09648e-13			0	2.77949e-14	0	3.0295e-08	0	1.18697e-14

## Sheet: Fig2. b
Time	LRS current	standard deviation (LRS current)	HRS current	standard deviation (HRS current)	Vreset	standard deviation (Vreset)	Vset	standard deviation (Vset)
5	3.36e-07	2.45972e-07	7.2e-11	1.58981e-11	-0.315	0.16	1.72	0.15
10	2.52263e-07	1.52263e-07	1.48438e-11	1.18438e-11	-0.38	0.18	1.42	0.23
20	2.14614e-07	1.14614e-07	7.37523e-13	6.37523e-13	-0.46	0.224	0.56	0.186
30	1.94049e-07	1.54049e-07	1.24855e-13	1.04855e-13	-0.58	0.21	1.07	0.21
40	2.69599e-07	1.73393e-07	1.51705e-15	1.39795e-15	-0.80323	0.20601	1.19616	0.1846
60	5.29435e-07	3.23971e-07	4.97656e-13	4.48385e-13	-1.186	0.19601	1.55	0.2046
80	2.14614e-07	1.33786e-07	7.31793e-13	6.3766e-13	-1.258	0.18601	1.68	0.1646
90	3.67241e-07	2.95891e-07	1.24216e-12	1.18567e-12	-1.383	0.22601	1.76	0.1946

## Sheet: Fig2. c
0	1.71813e-17	2.0352e-17	4.92951e-17	1.76185e-17	2.26757e-17	2.50265e-17	3.04041e-17	3.1746e-17	3.1746e-17	1.81406e-17	6.74357e-17	1.01768e-16	1.88307e-17	3.40136e-17	1.39998e-15	3.73657e-16	1.76476e-17	1.94223e-17	3.27319e-17	1.52815e-17	5.77738e-17	1.04506e-17	5.03796e-17	1.4197e-17	3.73853e-17	1.30139e-16	2.02534e-17	6.97032e-16	3.97318e-16	2.94785e-17	2.20842e-16	1.46515e-17	1.94033e-17	5.38032e-17	4.07892e-17	8.89113e-17	7.90523e-17	1.36349e-16	1.36349e-17	6.18172e-17	8.95344e-17	2.84434e-17	6.048e-17	1.38434e-16	2.03311e-17	2.03311e-17	2.97618e-17	2.86218e-17	1.42219e-16
0.02	1.92872e-17	4.92951e-17	5.26471e-17	1.83379e-17	1.0352e-16	2.60549e-17	3.25147e-17	4.41684e-17	3.91684e-17	2.18827e-17	5.35345e-16	1.83705e-16	1.88307e-16	1.39998e-15	2.78024e-15	3.62812e-16	2.50265e-17	3.27319e-17	6.67455e-17	5.77738e-17	6.34921e-17	5.03796e-17	1.14365e-16	3.62812e-17	4.29786e-17	1.13379e-16	2.51829e-17	1.50843e-15	5.81682e-16	2.78024e-17	3.34221e-16	2.4388e-16	2.4388e-17	7.01495e-17	4.45894e-17	1.73766e-16	1.00392e-16	1.95954e-15	1.36349e-16	8.96876e-17	9.76865e-17	3.24434e-17	8.28565e-17	2.4723e-16	7.29414e-17	7.29414e-17	6.86771e-17	4.60951e-17	5.14821e-16
0.04	2.26296e-17	5.26471e-17	4.08163e-17	1.86185e-17	4.30839e-17	2.9798e-17	3.54792e-17	4.82106e-17	4.41684e-17	3.29542e-17	1.04506e-15	3.52263e-16	3.11545e-16	2.78024e-15	4.11121e-15	4.41684e-16	2.6407e-17	6.67455e-17	1.02534e-16	6.34921e-17	9.85902e-17	1.14365e-16	1.8042e-16	7.25624e-17	4.95046e-17	3.46051e-16	2.60279e-17	3.01686e-15	5.60978e-16	4.5943e-17	4.41684e-16	4.60503e-16	2.4388e-16	8.54685e-17	5.16591e-17	3.82875e-16	1.73766e-16	3.77403e-15	1.95954e-15	1.8246e-16	1.0741e-16	3.54434e-17	2.4723e-16	5.18148e-16	1.80562e-16	1.80562e-16	1.56869e-16	8.3208e-17	1.63333e-15
0.06	3.12314e-17	4.08163e-17	5.09711e-17	1.90123e-17	8.95199e-17	3.10225e-17	4.22436e-17	4.5943e-17	4.82106e-17	4.1961e-17	1.56758e-15	5.1298e-16	7.10835e-16	4.11121e-15	6.00414e-15	2.66193e-16	2.95987e-17	1.02534e-16	1.3704e-16	9.85902e-17	8.66608e-17	1.8042e-16	2.79996e-16	6.12245e-17	5.51748e-17	2.78024e-16	2.90841e-17	4.57458e-15	5.40274e-16	3.11545e-17	3.62812e-16	6.45771e-16	4.60503e-16	1.0353e-16	5.95031e-17	6.22824e-16	3.82875e-16	5.33518e-15	3.77403e-15	2.98852e-16	1.21817e-16	3.84434e-17	5.18148e-16	9.12894e-16	3.34662e-16	3.34662e-16	1.9848e-16	1.46223e-16	2.70915e-15
0.08	4.25281e-17	5.09711e-17	4.5943e-17	2.04622e-17	1.01548e-16	3.4772e-17	4.39795e-17	4.82106e-17	4.5943e-17	5.71388e-17	2.15912e-15	7.57119e-16	1.12393e-15	6.00414e-15	7.59144e-15	4.08163e-16	3.27337e-17	1.3704e-16	1.76476e-16	8.66608e-17	9.63226e-17	2.79996e-16	3.62812e-16	8.95199e-17	6.11383e-17	5.38302e-16	3.95347e-17	6.00414e-15	4.38726e-16	4.6436e-17	4.08163e-16	8.15142e-16	6.45771e-16	1.22053e-16	7.01495e-17	9.02876e-16	6.22824e-16	6.76051e-15	5.33518e-15	4.70473e-16	1.32139e-16	4.29478e-17	9.12894e-16	1.47186e-15	5.22089e-16	5.22089e-16	3.20331e-16	1.89975e-16	4.30546e-15
0.1	5.30722e-17	4.5943e-17	5.55063e-17	2.32453e-17	4.87035e-17	3.69371e-17	4.99613e-17	5.49147e-17	4.82106e-17	6.66766e-17	2.74081e-15	9.32235e-16	1.98166e-15	7.59144e-15	9.29705e-15	3.62812e-16	3.54792e-17	1.76476e-16	2.17884e-16	9.63226e-17	9.85902e-17	3.62812e-16	4.73233e-16	1.0352e-16	6.74846e-17	3.62812e-16	5.06753e-17	7.59144e-15	5.81682e-16	6.80272e-17	4.41684e-16	9.60274e-16	8.15142e-16	1.42781e-16	8.00225e-17	1.24772e-15	9.02876e-16	8.28996e-15	6.76051e-15	7.84579e-16	1.47559e-16	5.9621e-17	1.47186e-15	2.19899e-15	7.19697e-16	7.19697e-16	4.1621e-16	2.29252e-16	6.2369e-15
0.12	7.47355e-17	5.55063e-17	5.15627e-17	2.43518e-17	1.04506e-16	4.00352e-17	5.67566e-17	6.2309e-17	5.49147e-17	6.9884e-17	3.72671e-15	1.14018e-15	4.91965e-15	9.29705e-15	9.95761e-15	4.24924e-16	3.74363e-17	2.17884e-16	2.60278e-16	9.85902e-17	1.24224e-16	4.73233e-16	6.2309e-16	8.78438e-17	7.09693e-17	5.38302e-16	6.2309e-17	9.07029e-15	6.73371e-16	7.93651e-17	4.41684e-16	1.09365e-15	9.60274e-16	1.66061e-16	9.307e-17	1.59225e-15	1.24772e-15	9.59928e-15	8.28996e-15	1.01636e-15	1.59135e-16	8.30016e-17	2.19899e-15	3.0826e-15	9.42369e-16	9.42369e-16	5.487e-16	3.05952e-16	9.70218e-15
0.14	1.00411e-16	5.15627e-17	7.13793e-17	2.82402e-17	6.57596e-17	4.33931e-17	5.8301e-17	4.98866e-17	6.2309e-17	8.66272e-17	4.25909e-15	1.35756e-15	6.55625e-15	9.95761e-15	1.05491e-14	4.70275e-16	4.39795e-17	2.60278e-16	3.05629e-16	1.24224e-16	1.14365e-16	6.2309e-16	7.59144e-16	8.27171e-17	7.72813e-17	4.47599e-16	7.30553e-17	1.05491e-14	5.81682e-16	4.6436e-17	3.68727e-16	1.21471e-15	1.09365e-15	1.90906e-16	1.09722e-16	1.99527e-15	1.59225e-15	1.07416e-14	9.59928e-15	1.31326e-15	1.76677e-16	1.1127e-16	3.0826e-15	4.12893e-15	1.18597e-15	1.18597e-15	7.30615e-16	3.57023e-16	1.14303e-14
0.16	1.29583e-16	5.98874e-17	5.03796e-17	3.28305e-17	1.08449e-16	4.60951e-17	6.75777e-17	6.34921e-17	4.98866e-17	1.10304e-16	4.95831e-15	1.62728e-15	1.10421e-14	1.05491e-14	1.05491e-14	5.32387e-16	4.45739e-17	3.05629e-16	3.53939e-16	1.14365e-16	1.24224e-16	7.59144e-16	8.72523e-16	1.12393e-16	8.22216e-17	5.94499e-16	8.66608e-17	1.22252e-14	5.40274e-16	5.49147e-17	4.5943e-16	1.3291e-15	1.21471e-15	2.10722e-16	1.27365e-16	2.44105e-15	1.99527e-15	1.18475e-14	1.07416e-14	1.59316e-15	1.98444e-16	1.45305e-16	4.12893e-15	5.29906e-15	1.44598e-15	1.44598e-15	6.5899e-16	4.66973e-16	1.46686e-14
0.18	1.74102e-16	6.53475e-17	6.85202e-17	4.1961e-17	1.24224e-16	5.09774e-17	7.32457e-17	6.45766e-17	6.34921e-17	1.35816e-16	5.59502e-15	1.99025e-15	1.44928e-14	1.05491e-14	1.06477e-14	2.66193e-16	5.06364e-17	3.53939e-16	4.00276e-16	1.24224e-16	1.11407e-16	8.72523e-16	8.72523e-16	1.32111e-16	8.93612e-17	4.14079e-16	1.00562e-16	1.40984e-14	4.79148e-16	7.30553e-17	4.47599e-16	1.42799e-15	1.3291e-15	2.29908e-16	1.53684e-16	2.88228e-15	2.44105e-15	1.27866e-14	1.18475e-14	1.91169e-15	2.22894e-16	1.85247e-16	5.29906e-15	6.72073e-15	1.71275e-15	1.71275e-15	7.22751e-16	5.44922e-16	1.67957e-14
0.2	2.12936e-16	6.85202e-17	6.80272e-17	4.79893e-17	6.2309e-17	5.16664e-17	7.8858e-17	5.03796e-17	6.45766e-17	1.50202e-16	6.75178e-15	2.2308e-15	1.77462e-14	1.06477e-14	1.09435e-14	5.03796e-16	5.52531e-17	4.00276e-16	4.53515e-16	1.11407e-16	1.48871e-16	8.72523e-16	1.04506e-15	1.05491e-16	9.65581e-17	5.77738e-16	1.16336e-16	1.56758e-14	5.91541e-16	8.78438e-17	3.85488e-16	1.52776e-15	1.42799e-15	2.50842e-16	1.8083e-16	3.21765e-15	2.88228e-15	1.385e-14	1.27866e-14	2.17314e-15	2.50356e-16	2.45642e-16	6.72073e-15	8.03142e-15	2.01796e-15	2.01796e-15	1.00178e-15	6.35882e-16	1.93582e-14
0.22	2.51838e-16	6.80272e-17	6.85202e-17	5.27172e-17	1.21266e-16	5.52531e-17	8.43325e-17	6.80272e-17	5.03796e-17	1.83705e-16	7.56783e-15	2.67401e-15	2.81968e-14	1.09435e-14	1.13379e-14	4.53515e-16	5.67566e-17	4.53515e-16	5.07739e-16	1.48871e-16	1.40984e-16	1.04506e-15	1.30139e-15	1.34083e-16	9.99831e-17	5.26471e-16	1.31125e-16	1.72533e-14	7.44356e-16	6.80272e-17	4.41684e-16	1.61492e-15	1.52776e-15	2.68952e-16	2.14427e-16	3.63589e-15	3.21765e-15	1.48592e-14	1.385e-14	2.39159e-15	2.92873e-16	3.034e-16	8.03142e-15	9.69153e-15	2.37622e-15	2.37622e-15	1.27957e-15	7.52054e-16	1.97613e-14
0.24	2.93876e-16	6.85202e-17	7.07877e-17	5.09774e-17	1.26195e-16	6.02907e-17	9.3893e-17	6.68441e-17	6.80272e-17	2.37076e-16	8.1477e-15	2.97716e-15	2.82954e-14	1.13379e-14	1.14365e-14	4.36754e-16	6.11055e-17	5.07739e-16	5.70837e-16	1.40984e-16	1.52815e-16	1.30139e-15	1.73519e-15	1.32111e-16	1.04739e-16	6.91117e-16	1.46899e-16	1.86335e-14	6.31963e-16	9.17874e-17	4.5943e-16	1.69535e-15	1.61492e-15	2.83389e-16	2.56242e-16	3.81384e-15	3.63589e-15	1.57403e-14	1.48592e-14	2.69485e-15	3.43939e-16	3.79914e-16	9.69153e-15	1.13364e-14	2.62737e-15	2.62737e-15	1.51609e-15	8.60096e-16	2.07472e-14
0.26	3.54635e-16	7.72861e-17	8.84354e-17	5.75236e-17	5.44218e-17	6.94165e-17	1.02453e-16	6.91117e-17	6.68441e-17	2.80388e-16	8.89055e-15	3.40486e-15	2.88869e-14	1.14365e-14	1.1535e-14	4.08163e-16	6.40449e-17	5.70837e-16	6.30977e-16	1.52815e-16	1.60702e-16	1.73519e-15	1.96194e-15	1.39998e-16	1.11868e-16	4.14079e-16	1.6366e-16	2.01124e-14	5.60978e-16	8.78438e-17	5.09711e-16	1.77021e-15	1.69535e-15	2.96296e-16	2.96296e-16	4.29761e-15	3.81384e-15	1.65309e-14	1.57403e-14	2.81502e-15	3.99244e-16	4.73563e-16	1.13364e-14	1.32449e-14	2.98407e-15	2.98407e-15	1.7238e-15	1.03098e-15	2.14534e-14
0.28	4.08314e-16	8.10038e-17	8.21256e-17	5.94868e-17	1.24224e-16	7.78065e-17	1.01768e-16	6.80272e-17	6.91117e-17	3.25003e-16	1.02363e-14	4.19238e-15	3.02672e-14	1.1535e-14	1.17322e-14	5.03796e-16	7.13054e-17	6.30977e-16	6.9999e-16	1.60702e-16	1.81406e-16	1.96194e-15	2.24786e-15	1.49857e-16	1.18101e-16	7.48299e-16	1.84364e-16	2.1887e-14	6.22104e-16	9.01114e-17	5.44218e-16	1.83237e-15	1.77021e-15	3.15848e-16	3.32157e-16	4.73855e-15	4.29761e-15	1.74961e-14	1.65309e-14	3.0644e-15	4.73563e-16	5.69349e-16	1.32449e-14	1.53951e-14	3.30615e-15	3.30615e-15	2.06985e-15	1.26944e-15	2.24393e-14
0.3	5.0614e-16	8.21256e-17	8.33087e-17	6.2309e-17	1.31125e-16	7.57455e-17	1.11047e-16	8.04496e-17	6.80272e-17	4.00174e-16	1.06569e-14	4.82696e-15	3.43094e-14	1.17322e-14	1.18308e-14	4.19008e-16	7.3739e-17	6.9999e-16	7.61116e-16	1.81406e-16	1.95209e-16	2.24786e-15	2.48447e-15	1.56758e-16	1.32111e-16	4.6436e-16	2.04082e-16	2.3563e-14	6.42808e-16	8.95199e-17	5.03796e-16	1.89956e-15	1.83237e-15	3.3474e-16	3.70203e-16	5.18176e-15	4.73855e-15	1.82929e-14	1.74961e-14	3.20315e-15	5.69349e-16	6.70923e-16	1.53951e-14	1.74002e-14	3.69132e-15	3.69132e-15	1.95742e-15	1.43245e-15	2.30006e-14
0.32	5.86676e-16	8.33087e-17	9.46466e-17	6.57596e-17	9.85902e-17	8.3208e-17	1.16388e-16	9.29705e-17	8.04496e-17	5.02754e-16	1.12448e-14	5.37418e-15	3.59854e-14	1.18308e-14	1.2028e-14	4.30839e-16	7.99237e-17	7.61116e-16	8.36045e-16	1.95209e-16	1.8042e-16	2.48447e-15	2.88869e-15	1.89293e-16	1.05491e-16	7.30553e-16	2.24786e-16	2.51405e-14	4.69289e-16	1.2028e-16	5.94499e-16	1.96206e-15	1.89956e-15	3.66636e-16	4.15814e-16	5.67631e-15	5.18176e-15	1.8893e-14	1.82929e-14	3.46944e-15	6.70923e-16	8.14406e-16	1.74002e-14	1.98329e-14	4.15622e-15	4.15622e-15	1.56722e-15	1.57357e-15	2.40436e-14
0.34	6.80026e-16	9.46466e-17	9.85902e-17	7.62555e-17	1.5873e-16	8.72106e-17	1.31334e-16	8.27171e-17	9.29705e-17	5.78853e-16	1.1865e-14	6.48528e-15	4.01262e-14	1.2028e-14	1.2028e-14	3.40136e-16	8.95837e-17	8.36045e-16	9.09987e-16	1.8042e-16	2.09997e-16	2.88869e-15	3.02672e-15	1.73519e-16	1.34083e-16	5.60978e-16	2.47461e-16	2.78024e-14	7.6506e-16	1.1535e-16	5.03796e-16	2.0342e-15	1.96206e-15	4.11808e-16	4.55435e-16	6.18841e-15	5.67631e-15	1.95876e-14	1.8893e-14	3.56422e-15	8.14406e-16	9.4646e-16	1.98329e-14	2.24141e-14	4.60218e-15	4.60218e-15	1.56882e-15	1.85107e-15	2.54166e-14
0.36	7.82958e-16	9.85902e-17	1.14365e-16	7.93651e-17	1.66617e-16	9.90723e-17	1.38579e-16	1.05491e-16	8.27171e-17	7.12738e-16	1.227e-14	7.1722e-15	4.08163e-14	1.2028e-14	1.22252e-14	4.7619e-16	9.20213e-17	9.09987e-16	9.85902e-16	2.09997e-16	2.11969e-16	3.02672e-15	3.84502e-15	2.14927e-16	1.32111e-16	8.04496e-16	2.72109e-16	2.59292e-14	6.62526e-16	1.2028e-16	5.21542e-16	2.11054e-15	2.0342e-15	4.54554e-16	4.90212e-16	6.30841e-15	6.18841e-15	2.0323e-14	1.95876e-14	3.81309e-15	9.4646e-16	1.11745e-15	2.24141e-14	2.49194e-14	5.13836e-15	5.13836e-15	1.85107e-15	2.15718e-15	2.56822e-14
0.38	9.0754e-16	1.14365e-16	1.16336e-16	8.33087e-17	1.27181e-16	9.97395e-17	1.52232e-16	9.69141e-17	1.05491e-16	7.82958e-16	1.34788e-14	8.53964e-15	4.12107e-14	1.22252e-14	1.30139e-14	5.26471e-16	9.90723e-17	9.85902e-16	1.07463e-15	2.11969e-16	2.33659e-16	3.84502e-15	4.27881e-15	2.13941e-16	1.39998e-16	5.38302e-16	3.01686e-16	2.78024e-14	9.58296e-16	1.26195e-16	5.71823e-16	2.16595e-15	2.11054e-15	5.34846e-16	5.48481e-16	6.6643e-15	6.30841e-15	2.11142e-14	2.0323e-14	3.89608e-15	1.11745e-15	1.3216e-15	2.49194e-14	2.77219e-14	5.83988e-15	5.83988e-15	2.3573e-15	2.51727e-15	2.69195e-14
0.4	1.01723e-15	1.16336e-16	1.11407e-16	9.0187e-17	1.72533e-16	1.05241e-16	1.60629e-16	1.12393e-16	9.69141e-17	9.77079e-16	1.41272e-14	9.31822e-15	4.50557e-14	1.30139e-14	1.32111e-14	4.5943e-16	1.09566e-16	1.07463e-15	1.1535e-15	2.33659e-16	2.3563e-16	4.27881e-15	5.10697e-15	2.38588e-16	1.49857e-16	8.33087e-16	3.29291e-16	2.97742e-14	6.73371e-16	1.50843e-16	6.34921e-16	2.22142e-15	2.16595e-15	6.10313e-16	6.10313e-16	6.97899e-15	6.6643e-15	2.16577e-14	2.11142e-14	4.06518e-15	1.21117e-15	1.41335e-15	2.77219e-14	3.05003e-14	6.49318e-15	6.49318e-15	2.75483e-15	2.76804e-15	2.78007e-14
0.42	1.26094e-15	1.21171e-16	1.33097e-16	8.61678e-17	1.96194e-16	1.14836e-16	1.81256e-16	1.3704e-16	1.12393e-16	1.16337e-15	1.54152e-14	1.07287e-14	4.50557e-14	1.32111e-14	1.33097e-14	5.21542e-16	1.14068e-16	1.1535e-15	1.23238e-15	2.3563e-16	2.66193e-16	5.10697e-15	6.34921e-15	2.41546e-16	1.56758e-16	6.29005e-16	3.5591e-16	3.09573e-14	6.73371e-16	1.4197e-16	5.89569e-16	2.34728e-15	2.22142e-15	7.25743e-16	7.25743e-16	8.25721e-15	6.97899e-15	2.22785e-14	2.16577e-14	4.24505e-15	1.29426e-15	1.57357e-15	3.05003e-14	3.38222e-14	7.28338e-15	7.28338e-15	2.76804e-15	2.99721e-15	2.87218e-14
0.44	1.41335e-15	1.33097e-16	1.39998e-16	9.79986e-17	1.68589e-16	1.21171e-16	1.82477e-16	1.28167e-16	1.3704e-16	1.35756e-15	1.64854e-14	1.227e-14	4.74219e-14	1.33097e-14	1.35069e-14	4.7619e-16	1.17961e-16	1.23238e-15	1.31125e-15	2.66193e-16	2.73095e-16	6.34921e-15	7.59144e-15	2.66193e-16	1.89293e-16	8.21256e-16	3.84502e-16	3.40136e-14	9.48437e-16	1.69575e-16	5.83654e-16	2.45131e-15	2.34728e-15	8.71106e-16	8.71106e-16	8.99023e-15	8.25721e-15	2.30139e-14	2.22785e-14	4.44852e-15	1.44155e-15	1.7876e-15	3.38222e-14	3.77953e-14	8.02252e-15	8.02252e-15	3.57589e-15	3.12037e-15	3.04686e-14
0.46	1.47142e-15	1.39998e-16	1.4197e-16	1.00411e-16	2.19856e-16	1.44273e-16	2.10097e-16	1.40984e-16	1.28167e-16	1.70555e-15	1.89807e-14	1.46093e-14	4.96894e-14	1.35069e-14	1.35069e-14	5.83654e-16	1.28716e-16	1.31125e-15	1.4197e-15	2.73095e-16	3.06615e-16	7.59144e-15	8.78438e-15	3.09573e-16	1.73519e-16	6.3985e-16	4.17036e-16	3.65769e-14	9.38578e-16	1.83378e-16	7.25624e-16	2.52841e-15	2.45131e-15	1.06105e-15	1.06105e-15	9.75006e-15	8.99023e-15	2.34909e-14	2.30139e-14	4.65804e-15	1.63705e-15	2.03073e-15	3.77953e-14	4.14163e-14	9.18452e-15	9.18452e-15	4.41751e-15	3.7655e-15	3.14545e-14
0.48	1.66037e-15	1.4197e-16	1.49857e-16	1.09435e-16	2.13941e-16	1.40452e-16	2.10097e-16	1.57744e-16	1.40984e-16	1.75196e-15	2.12748e-14	1.5519e-14	4.99852e-14	1.35069e-14	1.4197e-14	5.60978e-16	1.32219e-16	1.4197e-15	1.49857e-15	3.06615e-16	3.20418e-16	8.78438e-15	1.10421e-14	3.07601e-16	2.14927e-16	8.21256e-16	4.52529e-16	3.70699e-14	9.58296e-16	1.94223e-16	5.71823e-16	2.59346e-15	2.52841e-15	1.23969e-15	1.23969e-15	1.16132e-14	1.16285e-14	2.40622e-14	2.34909e-14	4.81432e-15	1.85938e-15	2.20106e-15	4.14163e-14	4.54495e-14	1.00045e-14	1.00045e-14	4.88753e-15	4.27765e-15	3.2532e-14
0.5	1.88621e-15	1.49857e-16	1.73519e-16	1.17172e-16	2.14927e-16	1.49197e-16	2.23179e-16	1.73519e-16	1.57744e-16	2.04441e-15	2.27517e-14	1.69339e-14	5.25486e-14	1.4197e-14	1.45913e-14	5.03796e-16	1.38579e-16	1.49857e-15	1.59716e-15	3.20418e-16	3.57882e-16	1.10421e-14	1.22252e-14	3.36192e-16	2.13941e-16	6.91117e-16	4.91965e-16	4.57651e-14	7.44356e-16	1.99152e-16	7.19708e-16	2.65995e-15	2.59346e-15	1.43798e-15	1.43798e-15	1.13967e-14	1.26887e-14	2.45536e-14	2.40622e-14	5.15181e-15	2.20666e-15	2.40174e-15	4.54495e-14	4.94848e-14	1.19125e-14	1.19125e-14	5.08895e-15	4.69909e-15	3.2532e-14
0.52	2.33811e-15	1.73519e-16	1.69575e-16	1.27855e-16	2.68165e-16	1.6723e-16	2.43527e-16	1.88307e-16	1.73519e-16	2.24583e-15	2.49932e-14	1.91085e-14	5.26471e-14	1.45913e-14	1.66617e-14	5.71823e-16	1.48199e-16	1.59716e-15	1.68589e-15	3.57882e-16	3.58868e-16	1.22252e-14	1.45913e-14	3.81544e-16	2.38588e-16	1.1535e-15	5.33373e-16	4.12985e-14	1.02534e-15	2.12955e-16	6.57596e-16	2.77838e-15	2.65995e-15	1.68674e-15	1.68674e-15	1.17068e-14	1.48068e-14	2.56328e-14	2.45536e-14	5.22986e-15	2.40174e-15	2.78389e-15	4.94848e-14	5.3313e-14	2.26011e-14	2.26011e-14	5.61301e-15	5.23182e-15	3.46527e-14
0.54	2.62071e-15	1.84943e-16	2.0211e-16	1.34083e-16	2.28729e-16	1.81256e-16	2.58691e-16	1.86335e-16	1.88307e-16	2.45059e-15	2.72719e-14	2.0435e-14	5.45204e-14	1.66617e-14	1.79434e-14	6.17174e-16	1.68356e-16	1.68589e-15	1.77462e-15	3.58868e-16	3.97318e-16	1.45913e-14	1.29153e-14	4.10135e-16	2.41546e-16	7.30553e-16	5.71823e-16	4.57651e-14	9.85902e-16	2.13941e-16	6.06329e-16	2.9206e-15	2.77838e-15	2.00688e-15	2.00688e-15	1.21879e-14	1.65964e-14	2.6158e-14	2.56328e-14	5.47336e-15	2.78389e-15	3.12037e-15	5.3313e-14	5.863e-14	2.25025e-14	2.25025e-14	4.80666e-15	6.27125e-15	3.36668e-14
0.56	2.76527e-15	2.0211e-16	2.12955e-16	1.48199e-16	3.13517e-16	1.93839e-16	2.72961e-16	2.04082e-16	1.86335e-16	2.46709e-15	2.99588e-14	2.22981e-14	5.8464e-14	1.79434e-14	1.93237e-14	5.71823e-16	1.6723e-16	1.77462e-15	1.88307e-15	3.97318e-16	4.44642e-16	1.29153e-14	1.86335e-14	4.31825e-16	2.66193e-16	9.75057e-16	6.2309e-16	5.07147e-14	1.04506e-15	2.37602e-16	6.12245e-16	3.04901e-15	2.9206e-15	2.28841e-15	2.28841e-15	1.31218e-14	1.88537e-14	2.69245e-14	2.6158e-14	5.61075e-15	3.12926e-15	3.34931e-15	5.863e-14	6.41924e-14	2.45912e-14	2.45912e-14	5.2698e-15	6.69507e-15	3.6028e-14
0.58	3.18383e-15	2.12955e-16	2.238e-16	1.56758e-16	3.32249e-16	2.12936e-16	3.05952e-16	2.14927e-16	2.04082e-16	2.8789e-15	3.20385e-14	2.58462e-14	5.86611e-14	1.93237e-14	2.09011e-14	6.12245e-16	1.83705e-16	1.88307e-15	1.98166e-15	4.44642e-16	4.57458e-16	1.86335e-14	2.09997e-14	4.84078e-16	3.09573e-16	7.9858e-16	6.74357e-16	5.07147e-14	7.85764e-16	2.42532e-16	9.29705e-16	3.18224e-15	3.04901e-15	2.71223e-15	2.71223e-15	1.40327e-14	2.2149e-14	2.73552e-14	2.69245e-14	5.90765e-15	3.66575e-15	3.84209e-15	6.41924e-14	6.9433e-14	2.78899e-14	2.78899e-14	6.69507e-15	7.72057e-15	3.70139e-14
0.6	3.38208e-15	2.238e-16	2.48447e-16	1.81256e-16	2.93799e-16	2.11512e-16	3.03906e-16	2.21828e-16	2.14927e-16	3.05817e-15	3.40335e-14	2.91652e-14	6.19146e-14	2.09011e-14	2.30701e-14	6.62526e-16	1.96459e-16	1.98166e-15	2.09997e-15	4.57458e-16	5.03796e-16	2.09997e-14	2.37602e-14	5.14641e-16	3.07601e-16	1.00562e-15	7.30553e-16	5.07147e-14	1.1535e-15	2.68165e-16	6.97032e-16	3.32756e-15	3.18224e-15	3.411e-15	3.411e-15	1.44145e-14	2.36866e-14	2.74373e-14	2.73552e-14	6.27917e-15	4.19238e-15	4.32142e-15	6.9433e-14	7.46894e-14	2.92482e-14	2.92482e-14	7.72057e-15	8.14938e-15	3.75379e-14
0.62	4.02691e-15	2.48447e-16	2.68165e-16	1.91254e-16	3.97318e-16	2.3235e-16	3.54635e-16	2.67179e-16	2.21828e-16	3.59268e-15	3.9982e-14	3.20385e-14	6.38864e-14	2.30701e-14	2.32673e-14	6.3985e-16	2.12936e-16	2.09997e-15	2.19856e-15	5.03796e-16	5.32387e-16	2.37602e-14	2.74081e-14	5.59006e-16	3.36192e-16	8.27171e-16	7.8182e-16	5.61997e-14	8.56748e-16	2.97742e-16	8.21256e-16	3.49087e-15	3.32756e-15	3.938e-15	3.938e-15	1.39388e-14	2.65495e-14	2.79135e-14	2.74373e-14	6.65438e-15	4.73074e-15	5.30318e-15	7.46894e-14	8.12003e-14	4.33855e-14	4.33855e-14	8.14938e-15	9.22628e-15	3.85238e-14
0.64	4.39405e-15	2.68165e-16	2.84926e-16	1.99152e-16	4.18022e-16	2.45167e-16	3.59427e-16	2.71123e-16	2.67179e-16	3.92024e-15	4.36272e-14	3.59109e-14	7.68017e-14	2.32673e-14	2.38588e-14	6.62526e-16	2.24682e-16	2.19856e-15	2.30701e-15	5.32387e-16	5.65908e-16	2.74081e-14	3.29291e-14	6.06329e-16	3.81544e-16	1.12393e-15	8.43932e-16	6.22778e-14	1.16336e-15	3.01686e-16	7.42384e-16	3.63813e-15	3.49087e-15	4.34704e-15	4.34704e-15	1.47077e-14	2.83926e-14	2.86784e-14	2.79135e-14	6.91134e-15	5.30318e-15	5.85778e-15	8.12003e-14	8.63146e-14	5.15069e-14	5.15069e-14	9.22628e-15	9.6224e-15	3.95097e-14
0.66	4.79467e-15	2.84926e-16	3.11545e-16	2.09011e-16	4.12107e-16	2.82277e-16	3.86968e-16	2.88869e-16	2.71123e-16	4.27765e-15	4.76049e-14	4.02512e-14	8.6365e-14	2.38588e-14	2.39574e-14	5.94499e-16	2.53534e-16	2.30701e-15	2.42532e-15	5.65908e-16	6.17174e-16	3.29291e-14	3.4408e-14	6.68441e-16	4.10135e-16	9.01114e-16	8.89283e-16	5.61997e-14	8.56748e-16	3.31263e-16	8.66608e-16	3.837e-15	3.63813e-15	4.99852e-15	4.99852e-15	1.42223e-14	2.95593e-14	2.92207e-14	2.86784e-14	7.12195e-15	5.85778e-15	6.4419e-15	8.63146e-14	9.39995e-14	5.51706e-14	5.51706e-14	1.14735e-14	1.03746e-14	4.089e-14
0.68	5.23182e-15	3.11545e-16	3.47037e-16	2.24682e-16	4.83092e-16	2.74799e-16	4.25092e-16	3.21404e-16	2.88869e-16	4.66766e-15	5.19451e-14	4.16249e-14	8.89283e-14	2.39574e-14	2.63236e-14	7.59144e-16	2.4848e-16	2.42532e-15	2.53377e-15	6.17174e-16	6.68441e-16	3.4408e-14	3.27319e-14	7.36469e-16	4.31825e-16	1.2028e-15	9.69141e-16	6.90134e-14	1.28167e-15	3.54925e-16	7.48299e-16	3.98672e-15	3.837e-15	5.6154e-15	5.6154e-15	1.49065e-14	3.11898e-14	2.99806e-14	2.92207e-14	7.36961e-15	6.4419e-15	7.46107e-15	9.39995e-14	9.98157e-14	4.74054e-14	4.74054e-14	1.34788e-14	1.13205e-14	4.14815e-14
0.7	5.70881e-15	3.47037e-16	3.70699e-16	2.41546e-16	4.56472e-16	2.9191e-16	4.51562e-16	3.41122e-16	3.21404e-16	5.09322e-15	5.66811e-14	4.60338e-14	9.17874e-14	2.63236e-14	2.67179e-14	7.48299e-16	2.6573e-16	2.53377e-15	2.67179e-15	6.68441e-16	7.19708e-16	3.27319e-14	4.06191e-14	7.8182e-16	4.84078e-16	9.29705e-16	1.02534e-15	7.64774e-14	1.16336e-15	3.69713e-16	8.43932e-16	4.20621e-15	3.98672e-15	6.43267e-15	6.43267e-15	1.62656e-14	3.56707e-14	2.98165e-14	2.99806e-14	7.86347e-15	7.46107e-15	8.72489e-15	9.98157e-14	1.07309e-13	6.05669e-14	6.05669e-14	1.60517e-14	1.28602e-14	4.27632e-14
0.72	6.2293e-15	3.70699e-16	4.05206e-16	2.50154e-16	5.3633e-16	3.33847e-16	4.73284e-16	3.75629e-16	3.41122e-16	5.55759e-15	6.74879e-14	5.05691e-14	9.29705e-14	2.67179e-14	2.72109e-14	7.02948e-16	2.86091e-16	2.67179e-15	2.78024e-15	7.19708e-16	7.8182e-16	4.06191e-14	4.46613e-14	8.66608e-16	5.14641e-16	1.22252e-15	1.10421e-15	7.64774e-14	1.22252e-15	4.0422e-16	7.53229e-16	4.49207e-15	4.20621e-15	7.40078e-15	7.40078e-15	1.77485e-14	3.89228e-14	3.09051e-14	2.98165e-14	8.24123e-15	8.72489e-15	9.07138e-15	1.07309e-13	1.15321e-13	6.40668e-14	6.40668e-14	1.67178e-14	1.46093e-14	4.34533e-14
0.74	6.79725e-15	4.05206e-16	4.36754e-16	2.68165e-16	6.27033e-16	3.40637e-16	5.02754e-16	4.05206e-16	3.75629e-16	6.10513e-15	7.41368e-14	5.55512e-14	9.34635e-14	2.72109e-14	2.75067e-14	8.49847e-16	3.2067e-16	2.78024e-15	2.88869e-15	7.8182e-16	8.55763e-16	4.46613e-14	5.18584e-14	9.34635e-16	5.59006e-16	1.07463e-15	1.18308e-15	7.64774e-14	1.16336e-15	4.36754e-16	8.61678e-16	4.70723e-15	4.49207e-15	8.1083e-15	8.1083e-15	1.77485e-14	4.24716e-14	3.22118e-14	3.09051e-14	8.68494e-15	9.89845e-15	1.01134e-14	1.15321e-13	1.23633e-13	7.35607e-14	7.35607e-14	1.73424e-14	1.59413e-14	4.51294e-14
0.76	8.0932e-15	4.36754e-16	4.82106e-16	3.13517e-16	6.014e-16	3.76717e-16	5.37656e-16	4.65346e-16	4.05206e-16	7.41697e-15	8.25415e-14	6.26847e-14	1.02534e-13	2.75067e-14	2.86897e-14	6.91117e-16	3.54635e-16	2.88869e-15	3.007e-15	8.55763e-16	9.29705e-16	5.18584e-14	5.43232e-14	1.0352e-15	6.06329e-16	1.31125e-15	1.2521e-15	8.47487e-14	1.4197e-15	4.6436e-16	8.33087e-16	5.07029e-15	4.70723e-15	8.84144e-15	8.84144e-15	1.77485e-14	4.63438e-14	3.09812e-14	3.22118e-14	9.12599e-15	1.10206e-14	1.14472e-14	1.23633e-13	1.32412e-13	7.87888e-14	7.87888e-14	1.9012e-14	1.77485e-14	4.54251e-14
0.78	8.83108e-15	4.82106e-16	5.82751e-16	3.27192e-16	7.2168e-16	4.00174e-16	5.5975e-16	4.69289e-16	4.65346e-16	8.31342e-15	9.2379e-14	6.97911e-14	1.06477e-13	2.86897e-14	2.94785e-14	8.10411e-16	3.74197e-16	3.007e-15	3.13517e-15	9.29705e-16	1.02534e-15	5.43232e-14	4.93937e-14	1.11407e-15	6.68441e-16	1.16336e-15	1.33097e-15	8.47487e-14	1.13379e-15	4.96894e-16	8.10411e-16	5.47716e-15	5.07029e-15	9.61526e-15	9.61526e-15	1.93667e-14	4.63438e-14	3.26902e-14	3.38059e-14	9.23965e-15	1.25195e-14	1.19497e-14	1.32412e-13	1.44082e-13	8.83238e-14	8.83238e-14	1.93637e-14	1.83543e-14	4.6411e-14
0.80352	9.63624e-15	5.82751e-16	7.57119e-16	3.6084e-16	8.09425e-16	4.11064e-16	6.23207e-16	5.45204e-16	4.69289e-16	9.50775e-15	1.05809e-13	7.77031e-14	1.08449e-13	2.94785e-14	3.007e-14	7.59144e-16	4.02869e-16	3.13517e-15	3.25348e-15	1.02534e-15	1.13379e-15	4.93937e-14	5.71823e-14	1.26195e-15	7.36469e-16	1.39998e-15	1.4197e-15	9.39145e-14	1.17322e-15	5.5802e-16	1.00562e-15	5.72353e-15	5.47716e-15	1.12852e-14	1.12852e-14	1.93667e-14	5.05691e-14	3.56707e-14	3.56707e-14	9.74337e-15	1.42223e-14	1.28848e-14	1.44082e-13	1.51811e-13	9.5697e-14	9.5697e-14	2.19051e-14	2.01625e-14	4.82174e-14
0.82	1.05148e-14	7.57119e-16	1.15559e-15	4.0422e-16	8.17312e-16	4.08314e-16	6.31629e-16	6.12245e-16	5.45204e-16	1.10206e-14	1.12398e-13	8.53585e-14	1.10421e-13	3.007e-14	3.06615e-14	7.75905e-16	4.48541e-16	3.25348e-15	3.3915e-15	1.13379e-15	1.2521e-15	5.71823e-14	6.3985e-14	1.3704e-15	7.8182e-16	1.38026e-15	1.54787e-15	9.39145e-14	1.1535e-15	5.89569e-16	9.63226e-16	6.02397e-15	5.72353e-15	1.25502e-14	1.25502e-14	2.11324e-14	6.02105e-14	3.89228e-14	3.56707e-14	1.00259e-14	1.82315e-14	1.43181e-14	1.51811e-13	1.62084e-13	9.82247e-14	9.82247e-14	2.62282e-14	2.27517e-14	5.51796e-14
0.84	1.14735e-14	1.15559e-15	2.89829e-15	4.08163e-16	9.27733e-16	4.86162e-16	6.70959e-16	6.68441e-16	6.12245e-16	1.25195e-14	1.32043e-13	9.37681e-14	1.11407e-13	3.06615e-14	3.38164e-14	6.62526e-16	4.60747e-16	3.3915e-15	3.50981e-15	1.2521e-15	1.39012e-15	6.3985e-14	6.68441e-14	1.52815e-15	8.66608e-16	1.49857e-15	1.66617e-15	1.04072e-13	1.49857e-15	6.45766e-16	8.61678e-16	6.38031e-15	6.02397e-15	1.40077e-14	1.40077e-14	2.11324e-14	6.02105e-14	3.89228e-14	3.56707e-14	1.05909e-14	2.41684e-14	1.58347e-14	1.62084e-13	1.72931e-13	1.0972e-13	1.0972e-13	2.70112e-14	2.41684e-14	5.51796e-14
0.86	1.25195e-14	2.2308e-15	1.52097e-14	4.6436e-16	1.04506e-15	4.99391e-16	7.52054e-16	7.53229e-16	6.68441e-16	1.3661e-14	1.44082e-13	1.06522e-13	1.11407e-13	3.38164e-14	3.56896e-14	1.00562e-15	5.09548e-16	3.50981e-15	3.92389e-15	1.39012e-15	1.53801e-15	6.68441e-14	8.78438e-14	1.70561e-15	9.34635e-16	1.4197e-15	1.79434e-15	1.04072e-13	1.43942e-15	7.02948e-16	1.34083e-15	6.63512e-15	6.38031e-15	1.60266e-14	1.60266e-14	2.51615e-14	6.57001e-14	4.24716e-14	3.56707e-14	1.09118e-14	4.92295e-14	1.92312e-14	1.72931e-13	1.84563e-13	1.17905e-13	1.17905e-13	2.63622e-14	2.8014e-14	5.51796e-14
0.88	1.3661e-14	9.0107e-15	2.66193e-13	5.245e-16	1.10421e-15	5.16434e-16	7.47023e-16	8.43932e-16	7.53229e-16	1.62656e-14	1.57218e-13	1.17804e-13	1.17322e-13	3.56896e-14	3.86473e-14	8.33087e-16	5.44922e-16	3.92389e-15	4.08163e-15	1.53801e-15	1.71547e-15	8.78438e-14	8.43932e-14	1.92251e-15	1.0352e-15	1.40984e-15	1.87321e-15	1.15327e-13	1.52815e-15	8.48627e-16	1.0352e-15	7.15918e-15	6.63512e-15	1.74013e-14	1.74013e-14	3.26902e-14	7.16902e-14	4.63438e-14	3.89228e-14	1.14581e-14	1.56166e-13	2.90797e-14	1.84563e-13	1.98623e-13	1.28153e-13	1.28153e-13	3.05407e-14	2.97584e-14	6.02105e-14
0.9	1.3661e-14	2.66193e-13	5.66893e-07	5.52105e-16	1.28167e-15	5.90627e-16	8.15132e-16	9.34635e-16	8.43932e-16	2.11324e-14	2.43203e-13	1.23471e-13	1.18308e-13	3.86473e-14	4.13093e-14	1.02534e-15	5.86676e-16	4.08163e-15	4.19008e-15	1.71547e-15	2.01124e-15	8.43932e-14	9.46466e-14	2.13941e-15	1.11407e-15	1.61688e-15	2.0211e-15	1.278e-13	1.6366e-15	1.21117e-15	9.95761e-16	7.69241e-15	7.15918e-15	1.91849e-14	1.91849e-14	6.02105e-14	7.82264e-14	5.05691e-14	5.05691e-14	1.20571e-14	1.35576e-12	5.66893e-07	1.98623e-13	2.08195e-13	1.35995e-13	1.35995e-13	2.97627e-14	3.35797e-14	6.02105e-14
0.92	1.62656e-14	5.66893e-07	5.66893e-07	6.3985e-16	1.42956e-15	6.19038e-16	9.13652e-16	1.14786e-15	9.34635e-16	3.26902e-14	4.10517e-13	1.47012e-13	1.24224e-13	4.13093e-14	4.19994e-14	1.07463e-15	6.06698e-16	4.19008e-15	4.34783e-15	2.01124e-15	2.15912e-15	9.46466e-14	1.05491e-13	2.39574e-15	1.26195e-15	1.83378e-15	2.17884e-15	1.56939e-13	1.8042e-15	2.08599e-15	1.01548e-15	7.99105e-15	7.69241e-15	2.20667e-14	2.20667e-14	1.57218e-13	8.53585e-14	5.51796e-14	7.16902e-14	1.24627e-14	5.66893e-07	5.66893e-07	2.08195e-13	2.2224e-13	1.5696e-13	1.5696e-13	3.07553e-14	3.66413e-14	6.02105e-14
0.94	1.62656e-14	5.66893e-07	5.66893e-07	7.13793e-16	1.52815e-15	6.40165e-16	9.44834e-16	1.41335e-15	1.05491e-15	6.57001e-14	1.80935e-12	1.56166e-13	1.24224e-13	4.19994e-14	4.35769e-14	8.95199e-16	6.35882e-16	4.34783e-15	4.49571e-15	2.15912e-15	2.34645e-15	1.05491e-13	1.1535e-13	2.67179e-15	1.3704e-15	1.7549e-15	2.37602e-15	2.13565e-13	1.39998e-15	4.57462e-15	1.28167e-15	9.15636e-15	7.99105e-15	2.60609e-14	2.60609e-14	1.07192e-12	9.31409e-14	6.02105e-14	1.32043e-13	1.29713e-14	5.66893e-07	5.66893e-07	2.2224e-13	2.34405e-13	1.7099e-13	1.7099e-13	3.35813e-14	3.8147e-14	6.02105e-14
0.96	1.93667e-14	5.66893e-07	5.66893e-07	7.6506e-16	1.73519e-15	7.17538e-16	9.90284e-16	2.04441e-15	1.29525e-15	2.0426e-13	1.37225e-09	1.70404e-13	1.31125e-13	4.35769e-14	4.38726e-14	1.0352e-15	6.89216e-16	4.49571e-15	4.69289e-15	2.34645e-15	2.65208e-15	1.1535e-13	1.23238e-13	3.007e-15	1.52815e-15	1.76476e-15	2.51405e-15	3.22055e-13	1.88307e-15	1.59413e-14	1.05491e-15	9.8555e-15	9.15636e-15	2.76267e-14	2.76267e-14	5.66893e-07	2.22883e-13	6.57001e-14	6.35037e-13	1.32529e-14	5.66893e-07	5.66893e-07	2.34405e-13	2.49525e-13	1.88932e-13	1.88932e-13	3.50174e-14	4.21875e-14	6.57001e-14
0.98	2.11324e-14	5.66893e-07	5.66893e-07	8.66608e-16	2.15718e-15	8.04263e-16	1.03792e-15	3.54478e-15	1.71704e-15	7.97467e-12	5.66893e-07	2.11231e-13	1.32111e-13	4.38726e-14	4.38726e-14	1.1535e-15	7.32132e-16	4.69289e-15	4.80134e-15	2.65208e-15	2.89855e-15	1.23238e-13	1.18308e-13	3.34221e-15	1.70561e-15	2.04082e-15	2.75067e-15	6.60889e-13	1.71547e-15	1.2514e-13	1.28167e-15	9.56946e-15	9.8555e-15	3.06525e-14	3.06525e-14	5.66893e-07	3.63639e-12	6.57001e-14	1.03608e-11	1.4185e-14	5.66893e-07	5.66893e-07	2.49525e-13	2.62947e-13	1.94688e-13	1.94688e-13	3.54586e-14	4.542e-14	6.57001e-14
1	2.30591e-14	5.66893e-07	5.66893e-07	1.08785e-15	3.31467e-15	8.54342e-16	1.17909e-15	8.03906e-15	2.7284e-15	5.66893e-07	5.66893e-07	2.22883e-13	1.3704e-13	4.38726e-14	4.46613e-14	9.69141e-16	8.15132e-16	4.80134e-15	4.98866e-15	2.89855e-15	3.48023e-15	1.18308e-13	1.32111e-13	3.74643e-15	1.92251e-15	2.16898e-15	2.86897e-15	1.50289e-12	1.64646e-15	9.05932e-12	1.12393e-15	1.18584e-14	9.56946e-15	3.35679e-14	3.35679e-14	5.66893e-07	5.66893e-07	7.16902e-14	5.66893e-07	1.42356e-14	5.66893e-07	5.66893e-07	2.62947e-13	2.7894e-13	1.97244e-13	1.97244e-13	3.81725e-14	5.15977e-14	6.57001e-14
1.02	2.51615e-14	5.66893e-07	5.66893e-07	1.81176e-15	5.9434e-15	9.13652e-16	1.31276e-15	2.58462e-14	6.18763e-15	5.66893e-07	5.66893e-07	2.54902e-13	1.44928e-13	4.46613e-14	4.50557e-14	1.21266e-15	8.15132e-16	4.98866e-15	5.10697e-15	3.48023e-15	3.4408e-15	1.32111e-13	1.39998e-13	3.72671e-15	2.13941e-15	2.05068e-15	3.01686e-15	5.64808e-07	1.71704e-15	5.66893e-07	1.28167e-15	1.28209e-14	1.18584e-14	3.72829e-14	3.72829e-14	5.66893e-07	5.66893e-07	8.53585e-14	5.66893e-07	1.49358e-14	5.66893e-07	5.66893e-07	2.7894e-13	2.92758e-13	2.19255e-13	2.19255e-13	3.97894e-14	5.74471e-14	7.16902e-14
1.04	2.74556e-14	5.66893e-07	5.66893e-07	4.22062e-15	1.45116e-14	9.77079e-16	1.34848e-15	2.01536e-13	1.82315e-14	5.66893e-07	5.66893e-07	2.85711e-13	1.51829e-13	4.50557e-14	4.53515e-14	1.06477e-15	9.32235e-16	5.10697e-15	5.25486e-15	3.4408e-15	3.76614e-15	1.39998e-13	1.40984e-13	3.80558e-15	2.39574e-15	2.05068e-15	3.19432e-15	5.66893e-07	1.81176e-15	5.66893e-07	1.32111e-15	1.42568e-14	1.28209e-14	4.27003e-14	4.27003e-14	5.66893e-07	5.66893e-07	8.53585e-14	5.66893e-07	1.5353e-14	5.66893e-07	5.66893e-07	2.92758e-13	3.0632e-13	2.25132e-13	2.25132e-13	4.05215e-14	6.26847e-14	7.82264e-14
1.06	2.99588e-14	5.66893e-07	5.66893e-07	1.59413e-14	2.12653e-13	1.08057e-15	1.43245e-15	5.66893e-07	1.19396e-13	5.66893e-07	5.66893e-07	3.49441e-13	1.69575e-13	4.53515e-14	4.84078e-14	1.0352e-15	8.95439e-16	5.25486e-15	5.4126e-15	3.76614e-15	4.02248e-15	1.40984e-13	1.67603e-13	4.35769e-15	2.67179e-15	2.33659e-15	3.4408e-15	5.66893e-07	1.97694e-15	5.66893e-07	1.38026e-15	1.45833e-14	1.42568e-14	4.69087e-14	4.69087e-14	5.66893e-07	5.66893e-07	9.31409e-14	5.66893e-07	1.5768e-14	5.66893e-07	5.66893e-07	3.0632e-13	3.21598e-13	2.37375e-13	2.37375e-13	4.42006e-14	6.83999e-14	7.82264e-14
1.08	3.26902e-14	5.66893e-07	5.66893e-07	2.12653e-13	5.66893e-07	1.08785e-15	1.53189e-15	5.66893e-07	5.66893e-07	5.66893e-07	5.66893e-07	4.05043e-13	2.08414e-13	4.84078e-14	5.12669e-14	1.2521e-15	1.03792e-15	5.4126e-15	5.59006e-15	4.02248e-15	4.1605e-15	1.67603e-13	2.04082e-13	4.80134e-15	3.007e-15	2.65208e-15	3.79572e-15	5.66893e-07	2.15718e-15	5.66893e-07	1.31125e-15	1.59072e-14	1.45833e-14	5.17769e-14	5.17769e-14	5.66893e-07	5.66893e-07	1.32043e-13	5.66893e-07	1.63487e-14	5.66893e-07	5.66893e-07	3.21598e-13	3.37169e-13	2.49818e-13	2.49818e-13	4.82608e-14	8.30974e-14	8.53585e-14
1.1	3.56707e-14	5.66893e-07	5.66893e-07	5.66893e-07	5.66893e-07	1.1712e-15	1.63824e-15	5.66893e-07	5.66893e-07	5.66893e-07	5.66893e-07	5.40557e-13	2.87635e-13	5.12669e-14	5.29429e-14	1.44928e-15	1.05195e-15	5.59006e-15	5.75767e-15	4.1605e-15	4.36754e-15	2.04082e-13	2.27743e-13	4.93937e-15	3.34221e-15	2.52391e-15	3.88445e-15	5.66893e-07	2.55129e-15	5.66893e-07	1.52815e-15	1.68217e-14	1.59072e-14	5.48079e-14	5.98078e-14	5.66893e-07	5.66893e-07	2.0426e-13	5.66893e-07	1.66923e-14	5.66893e-07	5.66893e-07	3.37169e-13	3.53561e-13	2.71063e-13	2.95462e-13	4.90811e-14	9.69683e-14	9.31409e-14
1.12	3.89228e-14	5.66893e-07	5.66893e-07	5.66893e-07	5.66893e-07	1.42286e-15	1.82396e-15	5.66893e-07	5.66893e-07	5.66893e-07	5.66893e-07	1.04506e-12	4.98727e-13	5.29429e-14	5.51119e-14	1.12393e-15	1.11745e-15	5.75767e-15	5.91541e-15	4.36754e-15	4.9917e-15	2.27743e-13	2.3563e-13	5.26471e-15	3.74643e-15	2.59292e-15	4.25909e-15	5.66893e-07	3.31467e-15	5.66893e-07	1.83624e-15	1.91901e-14	1.68217e-14	6.17571e-14	7.36409e-14	5.66893e-07	5.66893e-07	4.47945e-13	5.66893e-07	1.68692e-14	5.66893e-07	5.66893e-07	3.53561e-13	3.77051e-13	2.87189e-13	4.07771e-13	4.82901e-14	1.07239e-13	1.01633e-13
1.14	4.24716e-14	5.66893e-07	5.66893e-07	5.66893e-07	5.66893e-07	1.43245e-15	1.99025e-15	5.66893e-07	5.66893e-07	5.66893e-07	5.66893e-07	6.9999e-12	1.37408e-12	5.51119e-14	5.83654e-14	1.42956e-15	1.22754e-15	5.91541e-15	6.07315e-15	4.58444e-15	6.02372e-15	2.3563e-13	2.49433e-13	5.29429e-15	3.72671e-15	2.84926e-15	4.43656e-15	5.66893e-07	4.54401e-15	5.66893e-07	2.21588e-15	2.16189e-14	1.91901e-14	8.30974e-14	9.89406e-14	5.66893e-07	5.66893e-07	1.97431e-12	5.66893e-07	1.75601e-14	5.66893e-07	5.66893e-07	3.77051e-13	4.07688e-13	3.10161e-13	7.4104e-13	5.33586e-14	1.30282e-13	1.32043e-13
1.16	4.63438e-14	5.66893e-07	5.66893e-07	5.66893e-07	5.66893e-07	1.55259e-15	1.97694e-15	5.66893e-07	5.66893e-07	5.66893e-07	5.66893e-07	5.66893e-07	2.0001e-11	5.83654e-14	6.12245e-14	1.40984e-15	1.31276e-15	6.07315e-15	6.25062e-15	5.05915e-15	7.87881e-15	2.49433e-13	2.85711e-13	5.78596e-15	3.80558e-15	3.06615e-15	4.83092e-15	5.66893e-07	6.61719e-15	5.66893e-07	2.76527e-15	2.50094e-14	2.16189e-14	1.38395e-13	1.64781e-13	5.66893e-07	5.66893e-07	6.47379e-11	5.66893e-07	1.8197e-14	5.66893e-07	5.66893e-07	4.07688e-13	4.40408e-13	3.23457e-13	4.82054e-12	5.94077e-14	3.40184e-13	4.88785e-13
1.18	5.05691e-14	5.66893e-07	5.66893e-07	5.66893e-07	5.66893e-07	1.70555e-15	2.18633e-15	5.66893e-07	5.66893e-07	5.66893e-07	5.66893e-07	5.66893e-07	5.66893e-07	6.12245e-14	6.57596e-14	1.33097e-15	1.40984e-15	6.25062e-15	6.41822e-15	6.61719e-15	1.10948e-14	2.4056e-13	3.638e-13	6.31349e-15	4.35769e-15	3.08587e-15	5.14641e-15	5.66893e-07	1.06569e-14	5.66893e-07	3.61687e-15	3.22543e-14	2.50094e-14	4.39016e-13	1.05055e-12	5.66893e-07	5.66893e-07	5.66893e-07	5.66893e-07	1.84893e-14	5.66893e-07	5.66893e-07	4.40408e-13	4.80081e-13	3.44363e-13	6.47379e-11	7.71833e-14	1.78522e-12	5.66893e-07
1.2	5.51796e-14	5.66893e-07	5.66893e-07	5.66893e-07	5.66893e-07	1.82396e-15	2.40174e-15	5.66893e-07	5.66893e-07	5.66893e-07	5.66893e-07	5.66893e-07	5.66893e-07	7.16902e-14	7.36469e-14	1.5873e-15	1.58417e-15	6.41822e-15	6.54639e-15	1.01678e-14	1.92372e-14	2.80016e-13	5.44197e-13	6.9355e-15	4.80134e-15	3.07601e-15	5.61964e-15	5.66893e-07	1.84779e-14	5.66893e-07	4.69909e-15	4.30455e-14	2.70069e-14	7.11475e-12	5.29312e-11	5.66893e-07	5.66893e-07	5.66893e-07	5.66893e-07	1.94042e-14	5.66893e-07	5.66893e-07	4.80081e-13	5.0281e-13	3.63626e-13	5.66893e-07	1.0942e-13	4.59726e-11	5.66893e-07
1.22	6.02105e-14	5.66893e-07	5.66893e-07	5.66893e-07	5.66893e-07	2.01715e-15	2.60318e-15	5.66893e-07	5.66893e-07	5.66893e-07	5.66893e-07	5.66893e-07	5.66893e-07	9.56753e-14	8.59333e-14	1.7549e-15	1.5873e-15	6.54639e-15	6.80272e-15	2.09911e-14	8.6512e-14	2.95462e-13	1.16964e-12	8.36941e-15	4.93937e-15	3.3915e-15	6.2309e-15	5.66893e-07	3.33551e-14	5.66893e-07	6.75178e-15	6.22654e-14	3.61527e-14	5.66893e-07	5.66893e-07	5.66893e-07	5.66893e-07	5.66893e-07	5.66893e-07	1.96443e-14	5.66893e-07	5.66893e-07	5.0281e-13	5.25135e-13	3.52173e-13	5.66893e-07	1.72707e-13	5.66893e-07	5.66893e-07
1.24	6.57001e-14	5.66893e-07	5.66893e-07	5.66893e-07	5.66893e-07	2.15718e-15	2.85965e-15	5.66893e-07	5.66893e-07	5.66893e-07	5.66893e-07	5.66893e-07	5.66893e-07	1.45052e-13	1.24303e-13	1.88621e-15	1.7549e-15	7.41697e-15	6.97032e-15	5.59253e-14	1.60344e-12	4.10517e-13	5.15519e-12	1.14735e-14	5.26471e-15	3.71685e-15	6.69427e-15	5.66893e-07	8.3657e-14	5.66893e-07	1.08737e-14	1.04398e-13	4.79255e-14	5.66893e-07	5.66893e-07	5.66893e-07	5.66893e-07	5.66893e-07	5.66893e-07	2.03395e-14	5.66893e-07	5.66893e-07	5.25135e-13	5.44715e-13	3.99642e-13	5.66893e-07	5.19221e-13	5.66893e-07	5.66893e-07
1.26	7.16902e-14	5.66893e-07	5.66893e-07	5.66893e-07	5.66893e-07	2.56847e-15	3.07876e-15	5.66893e-07	5.66893e-07	5.66893e-07	5.66893e-07	5.66893e-07	5.66893e-07	2.72598e-13	2.00188e-13	2.14275e-15	2.05818e-15	9.07138e-15	7.14779e-15	3.638e-13	5.66893e-07	9.00271e-13	6.96983e-11	1.7048e-14	5.29429e-15	3.6084e-15	7.28581e-15	5.66893e-07	5.08871e-13	5.66893e-07	2.09911e-14	2.01536e-13	8.76812e-14	5.66893e-07	5.66893e-07	5.66893e-07	5.66893e-07	5.66893e-07	5.66893e-07	2.12287e-14	5.66893e-07	5.66893e-07	5.44715e-13	5.7551e-13	4.05043e-13	5.66893e-07	5.77827e-12	5.66893e-07	5.66893e-07
1.28	7.82264e-14	5.66893e-07	5.66893e-07	5.66893e-07	5.66893e-07	3.27047e-15	3.38208e-15	5.66893e-07	5.66893e-07	5.66893e-07	5.66893e-07	5.66893e-07	5.66893e-07	6.79122e-13	6.39314e-13	2.80264e-15	2.55129e-15	1.20254e-14	7.29567e-15	5.66893e-07	5.66893e-07	5.08645e-12	5.66893e-07	2.72719e-14	5.31401e-15	3.79572e-15	7.50271e-15	5.66893e-07	5.66893e-07	5.66893e-07	7.82264e-14	5.26238e-13	1.84697e-13	5.66893e-07	5.66893e-07	5.66893e-07	5.66893e-07	5.66893e-07	5.66893e-07	2.18022e-14	5.66893e-07	5.66893e-07	5.7551e-13	6.02674e-13	5.6656e-13	5.66893e-07	5.66893e-07	5.66893e-07	5.66893e-07
1.3	8.53585e-14	5.66893e-07	5.66893e-07	5.66893e-07	5.66893e-07	4.69909e-15	3.64123e-15	5.66893e-07	5.66893e-07	5.66893e-07	5.66893e-07	5.66893e-07	5.66893e-07	2.36656e-12	3.68553e-12	3.97321e-15	2.80264e-15	1.91085e-14	7.55201e-15	5.66893e-07	5.66893e-07	8.41084e-11	5.66893e-07	6.10242e-14	5.31401e-15	4.12107e-15	8.03906e-15	5.66893e-07	5.66893e-07	5.66893e-07	6.22378e-13	5.73962e-12	5.26238e-13	5.66893e-07	5.66893e-07	5.66893e-07	5.66893e-07	5.66893e-07	5.66893e-07	2.26654e-14	5.66893e-07	5.66893e-07	6.02674e-13	6.2155e-13	1.02961e-12	5.66893e-07	5.66893e-07	5.66893e-07	5.66893e-07
1.32	9.31409e-14	5.66893e-07	5.66893e-07	5.66893e-07	5.66893e-07	8.42577e-15	3.96332e-15	5.66893e-07	5.66893e-07	5.66893e-07	5.66893e-07	5.66893e-07	5.66893e-07	2.99189e-11	1.03562e-10	7.56783e-15	3.33699e-15	4.33354e-14	7.37454e-15	5.66893e-07	5.66893e-07	5.66893e-07	5.66893e-07	2.76282e-13	5.82493e-15	4.45628e-15	1.02363e-14	5.66893e-07	5.66893e-07	5.66893e-07	5.66893e-07	5.66893e-07	2.61722e-12	5.66893e-07	5.66893e-07	5.66893e-07	5.66893e-07	5.66893e-07	5.66893e-07	2.28594e-14	5.66893e-07	5.66893e-07	6.2155e-13	6.57732e-13	2.95331e-12	5.66893e-07	5.66893e-07	5.66893e-07	5.66893e-07
1.34	1.01633e-13	5.66893e-07	5.66893e-07	5.66893e-07	5.66893e-07	1.82315e-14	4.63644e-15	5.66893e-07	5.66893e-07	5.66893e-07	5.66893e-07	5.66893e-07	5.66893e-07	1.09226e-09	5.66893e-07	1.54152e-14	4.48343e-15	1.43118e-13	7.73933e-15	5.66893e-07	5.66893e-07	5.66893e-07	5.66893e-07	6.47666e-12	6.4419e-15	4.82696e-15	1.52097e-14	5.66893e-07	5.66893e-07	5.66893e-07	5.66893e-07	5.66893e-07	5.66893e-07	5.66893e-07	5.66893e-07	5.66893e-07	5.66893e-07	5.66893e-07	5.66893e-07	2.31685e-14	5.66893e-07	5.66893e-07	6.57732e-13	6.78992e-13	1.61353e-11	5.66893e-07	5.66893e-07	5.66893e-07	5.66893e-07
1.36	1.10899e-13	5.66893e-07	5.66893e-07	5.66893e-07	5.66893e-07	7.2173e-14	6.10513e-15	5.66893e-07	5.66893e-07	5.66893e-07	5.66893e-07	5.66893e-07	5.66893e-07	5.66893e-07	5.66893e-07	7.07343e-14	5.90365e-15	2.05544e-12	9.38097e-15	5.66893e-07	5.66893e-07	5.66893e-07	5.66893e-07	5.66893e-07	8.0932e-15	5.9434e-15	3.78918e-14	5.66893e-07	5.66893e-07	5.66893e-07	5.66893e-07	5.66893e-07	5.66893e-07	5.66893e-07	5.66893e-07	5.66893e-07	5.66893e-07	5.66893e-07	5.66893e-07	2.36987e-14	5.66893e-07	5.66893e-07	6.78992e-13	7.40151e-13	5.66893e-07	5.66893e-07	5.66893e-07	5.66893e-07	5.66893e-07
1.38	1.32043e-13	5.66893e-07	5.66893e-07	5.66893e-07	5.66893e-07	2.39574e-12	9.9651e-15	5.66893e-07	5.66893e-07	5.66893e-07	5.66893e-07	5.66893e-07	5.66893e-07	5.66893e-07	5.66893e-07	1.31101e-12	1.60487e-14	5.66893e-07	1.14735e-14	5.66893e-07	5.66893e-07	5.66893e-07	5.66893e-07	5.66893e-07	1.00998e-14	7.77376e-15	1.53053e-13	5.66893e-07	5.66893e-07	5.66893e-07	5.66893e-07	5.66893e-07	5.66893e-07	5.66893e-07	5.66893e-07	5.66893e-07	5.66893e-07	5.66893e-07	5.66893e-07	2.65495e-14	5.66893e-07	5.66893e-07	7.40151e-13	8.99199e-13	5.66893e-07	5.66893e-07	5.66893e-07	5.66893e-07	5.66893e-07
1.4	1.44082e-13	5.66893e-07	5.66893e-07	5.66893e-07	5.66893e-07	5.66893e-07	2.15623e-14	5.66893e-07	5.66893e-07	5.66893e-07	5.66893e-07	5.66893e-07	5.66893e-07	5.66893e-07	5.66893e-07	5.66893e-07	1.48002e-13	5.66893e-07	1.67082e-14	5.66893e-07	5.66893e-07	5.66893e-07	5.66893e-07	5.66893e-07	1.48068e-14	1.06569e-14	5.66893e-07	5.66893e-07	5.66893e-07	5.66893e-07	5.66893e-07	5.66893e-07	5.66893e-07	5.66893e-07	5.66893e-07	5.66893e-07	5.66893e-07	5.66893e-07	5.66893e-07	3.24715e-14	5.66893e-07	5.66893e-07	8.99199e-13	8.95346e-13	5.66893e-07	5.66893e-07	5.66893e-07	5.66893e-07	5.66893e-07
1.42	1.71552e-13	5.66893e-07	5.66893e-07	5.66893e-07	5.66893e-07	5.66893e-07	1.32932e-13	5.66893e-07	5.66893e-07	5.66893e-07	5.66893e-07	5.66893e-07	5.66893e-07	5.66893e-07	5.66893e-07	5.66893e-07	5.66893e-07	5.66893e-07	2.76405e-14	5.66893e-07	5.66893e-07	5.66893e-07	5.66893e-07	5.66893e-07	2.55015e-14	2.00277e-14	5.66893e-07	5.66893e-07	5.66893e-07	5.66893e-07	5.66893e-07	5.66893e-07	5.66893e-07	5.66893e-07	5.66893e-07	5.66893e-07	5.66893e-07	5.66893e-07	5.66893e-07	3.8147e-14	5.66893e-07	5.66893e-07	8.95346e-13	1.30808e-12	5.66893e-07	5.66893e-07	5.66893e-07	5.66893e-07	5.66893e-07
1.44	2.43203e-13	5.66893e-07	5.66893e-07	5.66893e-07	5.66893e-07	5.66893e-07	4.78162e-12	5.66893e-07	5.66893e-07	5.66893e-07	5.66893e-07	5.66893e-07	5.66893e-07	5.66893e-07	5.66893e-07	5.66893e-07	5.66893e-07	5.66893e-07	8.08961e-14	5.66893e-07	5.66893e-07	5.66893e-07	5.66893e-07	5.66893e-07	5.74471e-14	6.48241e-14	5.66893e-07	5.66893e-07	5.66893e-07	5.66893e-07	5.66893e-07	5.66893e-07	5.66893e-07	5.66893e-07	5.66893e-07	5.66893e-07	5.66893e-07	5.66893e-07	5.66893e-07	4.98948e-14	5.66893e-07	5.66893e-07	1.30808e-12	5.66893e-07	5.66893e-07	5.66893e-07	5.66893e-07	5.66893e-07	5.66893e-07
1.46	4.10517e-13	5.66893e-07	5.66893e-07	5.66893e-07	5.66893e-07	5.66893e-07	5.66893e-07	5.66893e-07	5.66893e-07	5.66893e-07	5.66893e-07	5.66893e-07	5.66893e-07	5.66893e-07	5.66893e-07	5.66893e-07	5.66893e-07	5.66893e-07	1.05055e-12	5.66893e-07	5.66893e-07	5.66893e-07	5.66893e-07	5.66893e-07	3.33403e-13	6.79122e-13	5.66893e-07	5.66893e-07	5.66893e-07	5.66893e-07	5.66893e-07	5.66893e-07	5.66893e-07	5.66893e-07	5.66893e-07	5.66893e-07	5.66893e-07	5.66893e-07	5.66893e-07	6.39597e-14	5.66893e-07	5.66893e-07	5.66893e-07	5.66893e-07	5.66893e-07	5.66893e-07	5.66893e-07	5.66893e-07	5.66893e-07
1.48	3.96793e-12	5.66893e-07	5.66893e-07	5.66893e-07	5.66893e-07	5.66893e-07	5.66893e-07	5.66893e-07	5.66893e-07	5.66893e-07	5.66893e-07	5.66893e-07	5.66893e-07	5.66893e-07	5.66893e-07	5.66893e-07	5.66893e-07	5.66893e-07	5.66893e-07	5.66893e-07	5.66893e-07	5.66893e-07	5.66893e-07	5.66893e-07	5.66893e-07	5.66893e-07	5.66893e-07	5.66893e-07	5.66893e-07	5.66893e-07	5.66893e-07	5.66893e-07	5.66893e-07	5.66893e-07	5.66893e-07	5.66893e-07	5.66893e-07	5.66893e-07	5.66893e-07	9.25178e-14	5.66893e-07	5.66893e-07	5.66893e-07	5.66893e-07	5.66893e-07	5.66893e-07	5.66893e-07	5.66893e-07	5.66893e-07
1.5	3.11346e-10	5.66893e-07	5.66893e-07	5.66893e-07	5.66893e-07	5.66893e-07	5.66893e-07	5.66893e-07	5.66893e-07	5.66893e-07	5.66893e-07	5.66893e-07	5.66893e-07	5.66893e-07	5.66893e-07	5.66893e-07	5.66893e-07	5.66893e-07	5.66893e-07	5.66893e-07	5.66893e-07	5.66893e-07	5.66893e-07	5.66893e-07	5.66893e-07	5.66893e-07	5.66893e-07	5.66893e-07	5.66893e-07	5.66893e-07	5.66893e-07	5.66893e-07	5.66893e-07	5.66893e-07	5.66893e-07	5.66893e-07	5.66893e-07	5.66893e-07	5.66893e-07	1.57218e-13	5.66893e-07	5.66893e-07	5.66893e-07	5.66893e-07	5.66893e-07	5.66893e-07	5.66893e-07	5.66893e-07	5.66893e-07
1.52	5.66893e-07	5.66893e-07	5.66893e-07	5.66893e-07	5.66893e-07	5.66893e-07	5.66893e-07	5.66893e-07	5.66893e-07	5.66893e-07	5.66893e-07	5.66893e-07	5.66893e-07	5.66893e-07	5.66893e-07	5.66893e-07	5.66893e-07	5.66893e-07	5.66893e-07	5.66893e-07	5.66893e-07	5.66893e-07	5.66893e-07	5.66893e-07	5.66893e-07	5.66893e-07	5.66893e-07	5.66893e-07	5.66893e-07	5.66893e-07	5.66893e-07	5.66893e-07	5.66893e-07	5.66893e-07	5.66893e-07	5.66893e-07	5.66893e-07	5.66893e-07	5.66893e-07	3.89056e-13	5.66893e-07	5.66893e-07	5.66893e-07	5.66893e-07	5.66893e-07	5.66893e-07	5.66893e-07	5.66893e-07	5.66893e-07
1.54	5.66893e-07	5.66893e-07	5.66893e-07	5.66893e-07	5.66893e-07	5.66893e-07	5.66893e-07	5.66893e-07	5.66893e-07	5.66893e-07	5.66893e-07	5.66893e-07	5.66893e-07	5.66893e-07	5.66893e-07	5.66893e-07	5.66893e-07	5.66893e-07	5.66893e-07	5.66893e-07	5.66893e-07	5.66893e-07	5.66893e-07	5.66893e-07	5.66893e-07	5.66893e-07	5.66893e-07	5.66893e-07	5.66893e-07	5.66893e-07	5.66893e-07	5.66893e-07	5.66893e-07	5.66893e-07	5.66893e-07	5.66893e-07	5.66893e-07	5.66893e-07	5.66893e-07	5.66893e-07	5.66893e-07	5.66893e-07	5.66893e-07	5.66893e-07	5.66893e-07	5.66893e-07	5.66893e-07	5.66893e-07	5.66893e-07
1.56	5.66893e-07	5.66893e-07	5.66893e-07	5.66893e-07	5.66893e-07	5.66893e-07	5.66893e-07	5.66893e-07	5.66893e-07	5.66893e-07	5.66893e-07	5.66893e-07	5.66893e-07	5.66893e-07	5.66893e-07	5.66893e-07	5.66893e-07	5.66893e-07	5.66893e-07	5.66893e-07	5.66893e-07	5.66893e-07	5.66893e-07	5.66893e-07	5.66893e-07	5.66893e-07	5.66893e-07	5.66893e-07	5.66893e-07	5.66893e-07	5.66893e-07	5.66893e-07	5.66893e-07	5.66893e-07	5.66893e-07	5.66893e-07	5.66893e-07	5.66893e-07	5.66893e-07	5.66893e-07	5.66893e-07	5.66893e-07	5.66893e-07	5.66893e-07	5.66893e-07	5.66893e-07	5.66893e-07	5.66893e-07	5.66893e-07
1.58	5.66893e-07	5.66893e-07	5.66893e-07	5.66893e-07	5.66893e-07	5.66893e-07	5.66893e-07	5.66893e-07	5.66893e-07	5.66893e-07	5.66893e-07	5.66893e-07	5.66893e-07	5.66893e-07	5.66893e-07	5.66893e-07	5.66893e-07	5.66893e-07	5.66893e-07	5.66893e-07	5.66893e-07	5.66893e-07	5.66893e-07	5.66893e-07	5.66893e-07	5.66893e-07	5.66893e-07	5.66893e-07	5.66893e-07	5.66893e-07	5.66893e-07	5.66893e-07	5.66893e-07	5.66893e-07	5.66893e-07	5.66893e-07	5.66893e-07	5.66893e-07	5.66893e-07	5.66893e-07	5.66893e-07	5.66893e-07	5.66893e-07	5.66893e-07	5.66893e-07	5.66893e-07	5.66893e-07	5.66893e-07	5.66893e-07
1.6	5.66893e-07	5.66893e-07	5.66893e-07	5.66893e-07	5.66893e-07	5.66893e-07	5.66893e-07	5.66893e-07	5.66893e-07	5.66893e-07	5.66893e-07	5.66893e-07	5.66893e-07	5.66893e-07	5.66893e-07	5.66893e-07	5.66893e-07	5.66893e-07	5.66893e-07	5.66893e-07	5.66893e-07	5.66893e-07	5.66893e-07	5.66893e-07	5.66893e-07	5.66893e-07	5.66893e-07	5.66893e-07	5.66893e-07	5.66893e-07	5.66893e-07	5.66893e-07	5.66893e-07	5.66893e-07	5.66893e-07	5.66893e-07	5.66893e-07	5.66893e-07	5.66893e-07	5.66893e-07	5.66893e-07	5.66893e-07	5.66893e-07	5.66893e-07	5.66893e-07	5.66893e-07	5.66893e-07	5.66893e-07	5.66893e-07
1.62	5.66893e-07	5.66893e-07	5.66893e-07	5.66893e-07	5.66893e-07	5.66893e-07	5.66893e-07	5.66893e-07	5.66893e-07	5.66893e-07	5.66893e-07	5.66893e-07	5.66893e-07	5.66893e-07	5.66893e-07	5.66893e-07	5.66893e-07	5.66893e-07	5.66893e-07	5.66893e-07	5.66893e-07	5.66893e-07	5.66893e-07	5.66893e-07	5.66893e-07	5.66893e-07	5.66893e-07	5.66893e-07	5.66893e-07	5.66893e-07	5.66893e-07	5.66893e-07	5.66893e-07	5.66893e-07	5.66893e-07	5.66893e-07	5.66893e-07	5.66893e-07	5.66893e-07	5.66893e-07	5.66893e-07	5.66893e-07	5.66893e-07	5.66893e-07	5.66893e-07	5.66893e-07	5.66893e-07	5.66893e-07	5.66893e-07
1.64	5.66893e-07	5.66893e-07	5.66893e-07	5.66893e-07	5.66893e-07	5.66893e-07	5.66893e-07	5.66893e-07	5.66893e-07	5.66893e-07	5.66893e-07	5.66893e-07	5.66893e-07	5.66893e-07	5.66893e-07	5.66893e-07	5.66893e-07	5.66893e-07	5.66893e-07	5.66893e-07	5.66893e-07	5.66893e-07	5.66893e-07	5.66893e-07	5.66893e-07	5.66893e-07	5.66893e-07	5.66893e-07	5.66893e-07	5.66893e-07	5.66893e-07	5.66893e-07	5.66893e-07	5.66893e-07	5.66893e-07	5.66893e-07	5.66893e-07	5.66893e-07	5.66893e-07	5.66893e-07	5.66893e-07	5.66893e-07	5.66893e-07	5.66893e-07	5.66893e-07	5.66893e-07	5.66893e-07	5.66893e-07	5.66893e-07
1.66	5.66893e-07	5.66893e-07	5.66893e-07	5.66893e-07	5.66893e-07	5.66893e-07	5.66893e-07	5.66893e-07	5.66893e-07	5.66893e-07	5.66893e-07	5.66893e-07	5.66893e-07	5.66893e-07	5.66893e-07	5.66893e-07	5.66893e-07	5.66893e-07	5.66893e-07	5.66893e-07	5.66893e-07	5.66893e-07	5.66893e-07	5.66893e-07	5.66893e-07	5.66893e-07	5.66893e-07	5.66893e-07	5.66893e-07	5.66893e-07	5.66893e-07	5.66893e-07	5.66893e-07	5.66893e-07	5.66893e-07	5.66893e-07	5.66893e-07	5.66893e-07	5.66893e-07	5.66893e-07	5.66893e-07	5.66893e-07	5.66893e-07	5.66893e-07	5.66893e-07	5.66893e-07	5.66893e-07	5.66893e-07	5.66893e-07
1.68	5.66893e-07	5.66893e-07	5.66893e-07	5.66893e-07	5.66893e-07	5.66893e-07	5.66893e-07	5.66893e-07	5.66893e-07	5.66893e-07	5.66893e-07	5.66893e-07	5.66893e-07	5.66893e-07	5.66893e-07	5.66893e-07	5.66893e-07	5.66893e-07	5.66893e-07	5.66893e-07	5.66893e-07	5.66893e-07	5.66893e-07	5.66893e-07	5.66893e-07	5.66893e-07	5.66893e-07	5.66893e-07	5.66893e-07	5.66893e-07	5.66893e-07	5.66893e-07	5.66893e-07	5.66893e-07	5.66893e-07	5.66893e-07	5.66893e-07	5.66893e-07	5.66893e-07	5.66893e-07	5.66893e-07	5.66893e-07	5.66893e-07	5.66893e-07	5.66893e-07	5.66893e-07	5.66893e-07	5.66893e-07	5.66893e-07
1.7	5.66893e-07	5.66893e-07	5.66893e-07	5.66893e-07	5.66893e-07	5.66893e-07	5.66893e-07	5.66893e-07	5.66893e-07	5.66893e-07	5.66893e-07	5.66893e-07	5.66893e-07	5.66893e-07	5.66893e-07	5.66893e-07	5.66893e-07	5.66893e-07	5.66893e-07	5.66893e-07	5.66893e-07	5.66893e-07	5.66893e-07	5.66893e-07	5.66893e-07	5.66893e-07	5.66893e-07	5.66893e-07	5.66893e-07	5.66893e-07	5.66893e-07	5.66893e-07	5.66893e-07	5.66893e-07	5.66893e-07	5.66893e-07	5.66893e-07	5.66893e-07	5.66893e-07	5.66893e-07	5.66893e-07	5.66893e-07	5.66893e-07	5.66893e-07	5.66893e-07	5.66893e-07	5.66893e-07	5.66893e-07	5.66893e-07
1.72	5.66893e-07	5.66893e-07	5.66893e-07	5.66893e-07	5.66893e-07	5.66893e-07	5.66893e-07	5.66893e-07	5.66893e-07	5.66893e-07	5.66893e-07	5.66893e-07	5.66893e-07	5.66893e-07	5.66893e-07	5.66893e-07	5.66893e-07	5.66893e-07	5.66893e-07	5.66893e-07	5.66893e-07	5.66893e-07	5.66893e-07	5.66893e-07	5.66893e-07	5.66893e-07	5.66893e-07	5.66893e-07	5.66893e-07	5.66893e-07	5.66893e-07	5.66893e-07	5.66893e-07	5.66893e-07	5.66893e-07	5.66893e-07	5.66893e-07	5.66893e-07	5.66893e-07	5.66893e-07	5.66893e-07	5.66893e-07	5.66893e-07	5.66893e-07	5.66893e-07	5.66893e-07	5.66893e-07	5.66893e-07	5.66893e-07
1.74	5.66893e-07	5.66893e-07	5.66893e-07	5.66893e-07	5.66893e-07	5.66893e-07	5.66893e-07	5.66893e-07	5.66893e-07	5.66893e-07	5.66893e-07	5.66893e-07	5.66893e-07	5.66893e-07	5.66893e-07	5.66893e-07	5.66893e-07	5.66893e-07	5.66893e-07	5.66893e-07	5.66893e-07	5.66893e-07	5.66893e-07	5.66893e-07	5.66893e-07	5.66893e-07	5.66893e-07	5.66893e-07	5.66893e-07	5.66893e-07	5.66893e-07	5.66893e-07	5.66893e-07	5.66893e-07	5.66893e-07	5.66893e-07	5.66893e-07	5.66893e-07	5.66893e-07	5.66893e-07	5.66893e-07	5.66893e-07	5.66893e-07	5.66893e-07	5.66893e-07	5.66893e-07	5.66893e-07	5.66893e-07	5.66893e-07
1.76	5.66893e-07	5.66893e-07	5.66893e-07	5.66893e-07	5.66893e-07	5.66893e-07	5.66893e-07	5.66893e-07	5.66893e-07	5.66893e-07	5.66893e-07	5.66893e-07	5.66893e-07	5.66893e-07	5.66893e-07	5.66893e-07	5.66893e-07	5.66893e-07	5.66893e-07	5.66893e-07	5.66893e-07	5.66893e-07	5.66893e-07	5.66893e-07	5.66893e-07	5.66893e-07	5.66893e-07	5.66893e-07	5.66893e-07	5.66893e-07	5.66893e-07	5.66893e-07	5.66893e-07	5.66893e-07	5.66893e-07	5.66893e-07	5.66893e-07	5.66893e-07	5.66893e-07	5.66893e-07	5.66893e-07	5.66893e-07	5.66893e-07	5.66893e-07	5.66893e-07	5.66893e-07	5.66893e-07	5.66893e-07	5.66893e-07
1.78	5.66893e-07	5.66893e-07	5.66893e-07	5.66893e-07	5.66893e-07	5.66893e-07	5.66893e-07	5.66893e-07	5.66893e-07	5.66893e-07	5.66893e-07	5.66893e-07	5.66893e-07	5.66893e-07	5.66893e-07	5.66893e-07	5.66893e-07	5.66893e-07	5.66893e-07	5.66893e-07	5.66893e-07	5.66893e-07	5.66893e-07	5.66893e-07	5.66893e-07	5.66893e-07	5.66893e-07	5.66893e-07	5.66893e-07	5.66893e-07	5.66893e-07	5.66893e-07	5.66893e-07	5.66893e-07	5.66893e-07	5.66893e-07	5.66893e-07	5.66893e-07	5.66893e-07	5.66893e-07	5.66893e-07	5.66893e-07	5.66893e-07	5.66893e-07	5.66893e-07	5.66893e-07	5.66893e-07	5.66893e-07	5.66893e-07
1.8	5.66893e-07	5.66893e-07	5.66893e-07	5.66893e-07	5.66893e-07	5.66893e-07	5.66893e-07	5.66893e-07	5.66893e-07	5.66893e-07	5.66893e-07	5.66893e-07	5.66893e-07	5.66893e-07	5.66893e-07	5.66893e-07	5.66893e-07	5.66893e-07	5.66893e-07	5.66893e-07	5.66893e-07	5.66893e-07	5.66893e-07	5.66893e-07	5.66893e-07	5.66893e-07	5.66893e-07	5.66893e-07	5.66893e-07	5.66893e-07	5.66893e-07	5.66893e-07	5.66893e-07	5.66893e-07	5.66893e-07	5.66893e-07	5.66893e-07	5.66893e-07	5.66893e-07	5.66893e-07	5.66893e-07	5.66893e-07	5.66893e-07	5.66893e-07	5.66893e-07	5.66893e-07	5.66893e-07	5.66893e-07	5.66893e-07
1.82	5.66893e-07	5.66893e-07	5.66893e-07	5.66893e-07	5.66893e-07	5.66893e-07	5.66893e-07	5.66893e-07	5.66893e-07	5.66893e-07	5.66893e-07	5.66893e-07	5.66893e-07	5.66893e-07	5.66893e-07	5.66893e-07	5.66893e-07	5.66893e-07	5.66893e-07	5.66893e-07	5.66893e-07	5.66893e-07	5.66893e-07	5.66893e-07	5.66893e-07	5.66893e-07	5.66893e-07	5.66893e-07	5.66893e-07	5.66893e-07	5.66893e-07	5.66893e-07	5.66893e-07	5.66893e-07	5.66893e-07	5.66893e-07	5.66893e-07	5.66893e-07	5.66893e-07	5.66893e-07	5.66893e-07	5.66893e-07	5.66893e-07	5.66893e-07	5.66893e-07	5.66893e-07	5.66893e-07	5.66893e-07	5.66893e-07
1.84	5.66893e-07	5.66893e-07	5.66893e-07	5.66893e-07	5.66893e-07	5.66893e-07	5.66893e-07	5.66893e-07	5.66893e-07	5.66893e-07	5.66893e-07	5.66893e-07	5.66893e-07	5.66893e-07	5.66893e-07	5.66893e-07	5.66893e-07	5.66893e-07	5.66893e-07	5.66893e-07	5.66893e-07	5.66893e-07	5.66893e-07	5.66893e-07	5.66893e-07	5.66893e-07	5.66893e-07	5.66893e-07	5.66893e-07	5.66893e-07	5.66893e-07	5.66893e-07	5.66893e-07	5.66893e-07	5.66893e-07	5.66893e-07	5.66893e-07	5.66893e-07	5.66893e-07	5.66893e-07	5.66893e-07	5.66893e-07	5.66893e-07	5.66893e-07	5.66893e-07	5.66893e-07	5.66893e-07	5.66893e-07	5.66893e-07
1.86	5.66893e-07	5.66893e-07	5.66893e-07	5.66893e-07	5.66893e-07	5.66893e-07	5.66893e-07	5.66893e-07	5.66893e-07	5.66893e-07	5.66893e-07	5.66893e-07	5.66893e-07	5.66893e-07	5.66893e-07	5.66893e-07	5.66893e-07	5.66893e-07	5.66893e-07	5.66893e-07	5.66893e-07	5.66893e-07	5.66893e-07	5.66893e-07	5.66893e-07	5.66893e-07	5.66893e-07	5.66893e-07	5.66893e-07	5.66893e-07	5.66893e-07	5.66893e-07	5.66893e-07	5.66893e-07	5.66893e-07	5.66893e-07	5.66893e-07	5.66893e-07	5.66893e-07	5.66893e-07	5.66893e-07	5.66893e-07	5.66893e-07	5.66893e-07	5.66893e-07	5.66893e-07	5.66893e-07	5.66893e-07	5.66893e-07
1.88	5.66893e-07	5.66893e-07	5.66893e-07	5.66893e-07	5.66893e-07	5.66893e-07	5.66893e-07	5.66893e-07	5.66893e-07	5.66893e-07	5.66893e-07	5.66893e-07	5.66893e-07	5.66893e-07	5.66893e-07	5.66893e-07	5.66893e-07	5.66893e-07	5.66893e-07	5.66893e-07	5.66893e-07	5.66893e-07	5.66893e-07	5.66893e-07	5.66893e-07	5.66893e-07	5.66893e-07	5.66893e-07	5.66893e-07	5.66893e-07	5.66893e-07	5.66893e-07	5.66893e-07	5.66893e-07	5.66893e-07	5.66893e-07	5.66893e-07	5.66893e-07	5.66893e-07	5.66893e-07	5.66893e-07	5.66893e-07	5.66893e-07	5.66893e-07	5.66893e-07	5.66893e-07	5.66893e-07	5.66893e-07	5.66893e-07
1.9	5.66893e-07	5.66893e-07	5.66893e-07	5.66893e-07	5.66893e-07	5.66893e-07	5.66893e-07	5.66893e-07	5.66893e-07	5.66893e-07	5.66893e-07	5.66893e-07	5.66893e-07	5.66893e-07	5.66893e-07	5.66893e-07	5.66893e-07	5.66893e-07	5.66893e-07	5.66893e-07	5.66893e-07	5.66893e-07	5.66893e-07	5.66893e-07	5.66893e-07	5.66893e-07	5.66893e-07	5.66893e-07	5.66893e-07	5.66893e-07	5.66893e-07	5.66893e-07	5.66893e-07	5.66893e-07	5.66893e-07	5.66893e-07	5.66893e-07	5.66893e-07	5.66893e-07	5.66893e-07	5.66893e-07	5.66893e-07	5.66893e-07	5.66893e-07	5.66893e-07	5.66893e-07	5.66893e-07	5.66893e-07	5.66893e-07
1.92	5.66893e-07	5.66893e-07	5.66893e-07	5.66893e-07	5.66893e-07	5.66893e-07	5.66893e-07	5.66893e-07	5.66893e-07	5.66893e-07	5.66893e-07	5.66893e-07	5.66893e-07	5.66893e-07	5.66893e-07	5.66893e-07	5.66893e-07	5.66893e-07	5.66893e-07	5.66893e-07	5.66893e-07	5.66893e-07	5.66893e-07	5.66893e-07	5.66893e-07	5.66893e-07	5.66893e-07	5.66893e-07	5.66893e-07	5.66893e-07	5.66893e-07	5.66893e-07	5.66893e-07	5.66893e-07	5.66893e-07	5.66893e-07	5.66893e-07	5.66893e-07	5.66893e-07	5.66893e-07	5.66893e-07	5.66893e-07	5.66893e-07	5.66893e-07	5.66893e-07	5.66893e-07	5.66893e-07	5.66893e-07	5.66893e-07
1.94	5.66893e-07	5.66893e-07	5.66893e-07	5.66893e-07	5.66893e-07	5.66893e-07	5.66893e-07	5.66893e-07	5.66893e-07	5.66893e-07	5.66893e-07	5.66893e-07	5.66893e-07	5.66893e-07	5.66893e-07	5.66893e-07	5.66893e-07	5.66893e-07	5.66893e-07	5.66893e-07	5.66893e-07	5.66893e-07	5.66893e-07	5.66893e-07	5.66893e-07	5.66893e-07	5.66893e-07	5.66893e-07	5.66893e-07	5.66893e-07	5.66893e-07	5.66893e-07	5.66893e-07	5.66893e-07	5.66893e-07	5.66893e-07	5.66893e-07	5.66893e-07	5.66893e-07	5.66893e-07	5.66893e-07	5.66893e-07	5.66893e-07	5.66893e-07	5.66893e-07	5.66893e-07	5.66893e-07	5.66893e-07	5.66893e-07
1.96	5.66893e-07	5.66893e-07	5.66893e-07	5.66893e-07	5.66893e-07	5.66893e-07	5.66893e-07	5.66893e-07	5.66893e-07	5.66893e-07	5.66893e-07	5.66893e-07	5.66893e-07	5.66893e-07	5.66893e-07	5.66893e-07	5.66893e-07	5.66893e-07	5.66893e-07	5.66893e-07	5.66893e-07	5.66893e-07	5.66893e-07	5.66893e-07	5.66893e-07	5.66893e-07	5.66893e-07	5.66893e-07	5.66893e-07	5.66893e-07	5.66893e-07	5.66893e-07	5.66893e-07	5.66893e-07	5.66893e-07	5.66893e-07	5.66893e-07	5.66893e-07	5.66893e-07	5.66893e-07	5.66893e-07	5.66893e-07	5.66893e-07	5.66893e-07	5.66893e-07	5.66893e-07	5.66893e-07	5.66893e-07	5.66893e-07
1.98	5.66893e-07	5.66893e-07	5.66893e-07	5.66893e-07	5.66893e-07	5.66893e-07	5.66893e-07	5.66893e-07	5.66893e-07	5.66893e-07	5.66893e-07	5.66893e-07	5.66893e-07	5.66893e-07	5.66893e-07	5.66893e-07	5.66893e-07	5.66893e-07	5.66893e-07	5.66893e-07	5.66893e-07	5.66893e-07	5.66893e-07	5.66893e-07	5.66893e-07	5.66893e-07	5.66893e-07	5.66893e-07	5.66893e-07	5.66893e-07	5.66893e-07	5.66893e-07	5.66893e-07	5.66893e-07	5.66893e-07	5.66893e-07	5.66893e-07	5.66893e-07	5.66893e-07	5.66893e-07	5.66893e-07	5.66893e-07	5.66893e-07	5.66893e-07	5.66893e-07	5.66893e-07	5.66893e-07	5.66893e-07	5.66893e-07
2	5.66893e-07	5.66893e-07	5.66893e-07	5.66893e-07	5.66893e-07	5.66893e-07	5.66893e-07	5.66893e-07	5.66893e-07	5.66893e-07	5.66893e-07	5.66893e-07	5.66893e-07	5.66893e-07	5.66893e-07	5.66893e-07	5.66893e-07	5.66893e-07	5.66893e-07	5.66893e-07	5.66893e-07	5.66893e-07	5.66893e-07	5.66893e-07	5.66893e-07	5.66893e-07	5.66893e-07	5.66893e-07	5.66893e-07	5.66893e-07	5.66893e-07	5.66893e-07	5.66893e-07	5.66893e-07	5.66893e-07	5.66893e-07	5.66893e-07	5.66893e-07	5.66893e-07	5.66893e-07	5.66893e-07	5.66893e-07	5.66893e-07	5.66893e-07	5.66893e-07	5.66893e-07	5.66893e-07	5.66893e-07	5.66893e-07
2	5.66893e-07	5.66893e-07	5.66893e-07	5.66893e-07	5.66893e-07	5.66893e-07	5.66893e-07	5.66893e-07	5.66893e-07	5.66893e-07	5.66893e-07	5.66893e-07	5.66893e-07	5.66893e-07	5.66893e-07	5.66893e-07	5.66893e-07	5.66893e-07	5.66893e-07	5.66893e-07	5.66893e-07	5.66893e-07	5.66893e-07	5.66893e-07	5.66893e-07	5.66893e-07	5.66893e-07	5.66893e-07	5.66893e-07	5.66893e-07	5.66893e-07	5.66893e-07	5.66893e-07	5.66893e-07	5.66893e-07	5.66893e-07	5.66893e-07	5.66893e-07	5.66893e-07	5.66893e-07	5.66893e-07	5.66893e-07	5.66893e-07	5.66893e-07	5.66893e-07	5.66893e-07	5.66893e-07	5.66893e-07	5.66893e-07
1.98	5.66893e-07	5.66893e-07	5.66893e-07	5.66893e-07	5.66893e-07	5.66893e-07	5.66893e-07	5.66893e-07	5.66893e-07	5.66893e-07	5.66893e-07	5.66893e-07	5.66893e-07	5.66893e-07	5.66893e-07	5.66893e-07	5.66893e-07	5.66893e-07	5.66893e-07	5.66893e-07	5.66893e-07	5.66893e-07	5.66893e-07	5.66893e-07	5.66893e-07	5.66893e-07	5.66893e-07	5.66893e-07	5.66893e-07	5.66893e-07	5.66893e-07	5.66893e-07	5.66893e-07	5.66893e-07	5.66893e-07	5.66893e-07	5.66893e-07	5.66893e-07	5.66893e-07	5.66893e-07	5.66893e-07	5.66893e-07	5.66893e-07	5.66893e-07	5.66893e-07	5.66893e-07	5.66893e-07	5.66893e-07	5.66893e-07
1.96	5.66893e-07	5.66893e-07	5.66893e-07	5.66893e-07	5.66893e-07	5.66893e-07	5.66893e-07	5.66893e-07	5.66893e-07	5.66893e-07	5.66893e-07	5.66893e-07	5.66893e-07	5.66893e-07	5.66893e-07	5.66893e-07	5.66893e-07	5.66893e-07	5.66893e-07	5.66893e-07	5.66893e-07	5.66893e-07	5.66893e-07	5.66893e-07	5.66893e-07	5.66893e-07	5.66893e-07	5.66893e-07	5.66893e-07	5.66893e-07	5.66893e-07	5.66893e-07	5.66893e-07	5.66893e-07	5.66893e-07	5.66893e-07	5.66893e-07	5.66893e-07	5.66893e-07	5.66893e-07	5.66893e-07	5.66893e-07	5.66893e-07	5.66893e-07	5.66893e-07	5.66893e-07	5.66893e-07	5.66893e-07	5.66893e-07
1.94	5.66893e-07	5.66893e-07	5.66893e-07	5.66893e-07	5.66893e-07	5.66893e-07	5.66893e-07	5.66893e-07	5.66893e-07	5.66893e-07	5.66893e-07	5.66893e-07	5.66893e-07	5.66893e-07	5.66893e-07	5.66893e-07	5.66893e-07	5.66893e-07	5.66893e-07	5.66893e-07	5.66893e-07	5.66893e-07	5.66893e-07	5.66893e-07	5.66893e-07	5.66893e-07	5.66893e-07	5.66893e-07	5.66893e-07	5.66893e-07	5.66893e-07	5.66893e-07	5.66893e-07	5.66893e-07	5.66893e-07	5.66893e-07	5.66893e-07	5.66893e-07	5.66893e-07	5.66893e-07	5.66893e-07	5.66893e-07	5.66893e-07	5.66893e-07	5.66893e-07	5.66893e-07	5.66893e-07	5.66893e-07	5.66893e-07
1.92	5.66893e-07	5.66893e-07	5.66893e-07	5.66893e-07	5.66893e-07	5.66893e-07	5.66893e-07	5.66893e-07	5.66893e-07	5.66893e-07	5.66893e-07	5.66893e-07	5.66893e-07	5.66893e-07	5.66893e-07	5.66893e-07	5.66893e-07	5.66893e-07	5.66893e-07	5.66893e-07	5.66893e-07	5.66893e-07	5.66893e-07	5.66893e-07	5.66893e-07	5.66893e-07	5.66893e-07	5.66893e-07	5.66893e-07	5.66893e-07	5.66893e-07	5.66893e-07	5.66893e-07	5.66893e-07	5.66893e-07	5.66893e-07	5.66893e-07	5.66893e-07	5.66893e-07	5.66893e-07	5.66893e-07	5.66893e-07	5.66893e-07	5.66893e-07	5.66893e-07	5.66893e-07	5.66893e-07	5.66893e-07	5.66893e-07
1.9	5.66893e-07	5.66893e-07	5.66893e-07	5.66893e-07	5.66893e-07	5.66893e-07	5.66893e-07	5.66893e-07	5.66893e-07	5.66893e-07	5.66893e-07	5.66893e-07	5.66893e-07	5.66893e-07	5.66893e-07	5.66893e-07	5.66893e-07	5.66893e-07	5.66893e-07	5.66893e-07	5.66893e-07	5.66893e-07	5.66893e-07	5.66893e-07	5.66893e-07	5.66893e-07	5.66893e-07	5.66893e-07	5.66893e-07	5.66893e-07	5.66893e-07	5.66893e-07	5.66893e-07	5.66893e-07	5.66893e-07	5.66893e-07	5.66893e-07	5.66893e-07	5.66893e-07	5.66893e-07	5.66893e-07	5.66893e-07	5.66893e-07	5.66893e-07	5.66893e-07	5.66893e-07	5.66893e-07	5.66893e-07	5.66893e-07
1.88	5.66893e-07	5.66893e-07	5.66893e-07	5.66893e-07	5.66893e-07	5.66893e-07	5.66893e-07	5.66893e-07	5.66893e-07	5.66893e-07	5.66893e-07	5.66893e-07	5.66893e-07	5.66893e-07	5.66893e-07	5.66893e-07	5.66893e-07	5.66893e-07	5.66893e-07	5.66893e-07	5.66893e-07	5.66893e-07	5.66893e-07	5.66893e-07	5.66893e-07	5.66893e-07	5.66893e-07	5.66893e-07	5.66893e-07	5.66893e-07	5.66893e-07	5.66893e-07	5.66893e-07	5.66893e-07	5.66893e-07	5.66893e-07	5.66893e-07	5.66893e-07	5.66893e-07	5.66893e-07	5.66893e-07	5.66893e-07	5.66893e-07	5.66893e-07	5.66893e-07	5.66893e-07	5.66893e-07	5.66893e-07	5.66893e-07
1.86	5.66893e-07	5.66893e-07	5.66893e-07	5.66893e-07	5.66893e-07	5.66893e-07	5.66893e-07	5.66893e-07	5.66893e-07	5.66893e-07	5.66893e-07	5.66893e-07	5.66893e-07	5.66893e-07	5.66893e-07	5.66893e-07	5.66893e-07	5.66893e-07	5.66893e-07	5.66893e-07	5.66893e-07	5.66893e-07	5.66893e-07	5.66893e-07	5.66893e-07	5.66893e-07	5.66893e-07	5.66893e-07	5.66893e-07	5.66893e-07	5.66893e-07	5.66893e-07	5.66893e-07	5.66893e-07	5.66893e-07	5.66893e-07	5.66893e-07	5.66893e-07	5.66893e-07	5.66893e-07	5.66893e-07	5.66893e-07	5.66893e-07	5.66893e-07	5.66893e-07	5.66893e-07	5.66893e-07	5.66893e-07	5.66893e-07
1.84	5.66893e-07	5.66893e-07	5.66893e-07	5.66893e-07	5.66893e-07	5.66893e-07	5.66893e-07	5.66893e-07	5.66893e-07	5.66893e-07	5.66893e-07	5.66893e-07	5.66893e-07	5.66893e-07	5.66893e-07	5.66893e-07	5.66893e-07	5.66893e-07	5.66893e-07	5.66893e-07	5.66893e-07	5.66893e-07	5.66893e-07	5.66893e-07	5.66893e-07	5.66893e-07	5.66893e-07	5.66893e-07	5.66893e-07	5.66893e-07	5.66893e-07	5.66893e-07	5.66893e-07	5.66893e-07	5.66893e-07	5.66893e-07	5.66893e-07	5.66893e-07	5.66893e-07	5.66893e-07	5.66893e-07	5.66893e-07	5.66893e-07	5.66893e-07	5.66893e-07	5.66893e-07	5.66893e-07	5.66893e-07	5.66893e-07
1.82	5.66893e-07	5.66893e-07	5.66893e-07	5.66893e-07	5.66893e-07	5.66893e-07	5.66893e-07	5.66893e-07	5.66893e-07	5.66893e-07	5.66893e-07	5.66893e-07	5.66893e-07	5.66893e-07	5.66893e-07	5.66893e-07	5.66893e-07	5.66893e-07	5.66893e-07	5.66893e-07	5.66893e-07	5.66893e-07	5.66893e-07	5.66893e-07	5.66893e-07	5.66893e-07	5.66893e-07	5.66893e-07	5.66893e-07	5.66893e-07	5.66893e-07	5.66893e-07	5.66893e-07	5.66893e-07	5.66893e-07	5.66893e-07	5.66893e-07	5.66893e-07	5.66893e-07	5.66893e-07	5.66893e-07	5.66893e-07	5.66893e-07	5.66893e-07	5.66893e-07	5.66893e-07	5.66893e-07	5.66893e-07	5.66893e-07
1.8	5.66893e-07	5.66893e-07	5.66893e-07	5.66893e-07	5.66893e-07	5.66893e-07	5.66893e-07	5.66893e-07	5.66893e-07	5.66893e-07	5.66893e-07	5.66893e-07	5.66893e-07	5.66893e-07	5.66893e-07	5.66893e-07	5.66893e-07	5.66893e-07	5.66893e-07	5.66893e-07	5.66893e-07	5.66893e-07	5.66893e-07	5.66893e-07	5.66893e-07	5.66893e-07	5.66893e-07	5.66893e-07	5.66893e-07	5.66893e-07	5.66893e-07	5.66893e-07	5.66893e-07	5.66893e-07	5.66893e-07	5.66893e-07	5.66893e-07	5.66893e-07	5.66893e-07	5.66893e-07	5.66893e-07	5.66893e-07	5.66893e-07	5.66893e-07	5.66893e-07	5.66893e-07	5.66893e-07	5.66893e-07	5.66893e-07
1.78	5.66893e-07	5.66893e-07	5.66893e-07	5.66893e-07	5.66893e-07	5.66893e-07	5.66893e-07	5.66893e-07	5.66893e-07	5.66893e-07	5.66893e-07	5.66893e-07	5.66893e-07	5.66893e-07	5.66893e-07	5.66893e-07	5.66893e-07	5.66893e-07	5.66893e-07	5.66893e-07	5.66893e-07	5.66893e-07	5.66893e-07	5.66893e-07	5.66893e-07	5.66893e-07	5.66893e-07	5.66893e-07	5.66893e-07	5.66893e-07	5.66893e-07	5.66893e-07	5.66893e-07	5.66893e-07	5.66893e-07	5.66893e-07	5.66893e-07	5.66893e-07	5.66893e-07	5.66893e-07	5.66893e-07	5.66893e-07	5.66893e-07	5.66893e-07	5.66893e-07	5.66893e-07	5.66893e-07	5.66893e-07	5.66893e-07
1.76	5.66893e-07	5.66893e-07	5.66893e-07	5.66893e-07	5.66893e-07	5.66893e-07	5.66893e-07	5.66893e-07	5.66893e-07	5.66893e-07	5.66893e-07	5.66893e-07	5.66893e-07	5.66893e-07	5.66893e-07	5.66893e-07	5.66893e-07	5.66893e-07	5.66893e-07	5.66893e-07	5.66893e-07	5.66893e-07	5.66893e-07	5.66893e-07	5.66893e-07	5.66893e-07	5.66893e-07	5.66893e-07	5.66893e-07	5.66893e-07	5.66893e-07	5.66893e-07	5.66893e-07	5.66893e-07	5.66893e-07	5.66893e-07	5.66893e-07	5.66893e-07	5.66893e-07	5.66893e-07	5.66893e-07	5.66893e-07	5.66893e-07	5.66893e-07	5.66893e-07	5.66893e-07	5.66893e-07	5.66893e-07	5.66893e-07
1.74	5.66893e-07	5.66893e-07	5.66893e-07	5.66893e-07	5.66893e-07	5.66893e-07	5.66893e-07	5.66893e-07	5.66893e-07	5.66893e-07	5.66893e-07	5.66893e-07	5.66893e-07	5.66893e-07	5.66893e-07	5.66893e-07	5.66893e-07	5.66893e-07	5.66893e-07	5.66893e-07	5.66893e-07	5.66893e-07	5.66893e-07	5.66893e-07	5.66893e-07	5.66893e-07	5.66893e-07	5.66893e-07	5.66893e-07	5.66893e-07	5.66893e-07	5.66893e-07	5.66893e-07	5.66893e-07	5.66893e-07	5.66893e-07	5.66893e-07	5.66893e-07	5.66893e-07	5.66893e-07	5.66893e-07	5.66893e-07	5.66893e-07	5.66893e-07	5.66893e-07	5.66893e-07	5.66893e-07	5.66893e-07	5.66893e-07
1.72	5.66893e-07	5.66893e-07	5.66893e-07	5.66893e-07	5.66893e-07	5.66893e-07	5.66893e-07	5.66893e-07	5.66893e-07	5.66893e-07	5.66893e-07	5.66893e-07	5.66893e-07	5.66893e-07	5.66893e-07	5.66893e-07	5.66893e-07	5.66893e-07	5.66893e-07	5.66893e-07	5.66893e-07	5.66893e-07	5.66893e-07	5.66893e-07	5.66893e-07	5.66893e-07	5.66893e-07	5.66893e-07	5.66893e-07	5.66893e-07	5.66893e-07	5.66893e-07	5.66893e-07	5.66893e-07	5.66893e-07	5.66893e-07	5.66893e-07	5.66893e-07	5.66893e-07	5.66893e-07	5.66893e-07	5.66893e-07	5.66893e-07	5.66893e-07	5.66893e-07	5.66893e-07	5.66893e-07	5.66893e-07	5.66893e-07
1.7	5.66893e-07	5.66893e-07	5.66893e-07	5.66893e-07	5.66893e-07	5.66893e-07	5.66893e-07	5.66893e-07	5.66893e-07	5.66893e-07	5.66893e-07	5.66893e-07	5.66893e-07	5.66893e-07	5.66893e-07	5.66893e-07	5.66893e-07	5.66893e-07	5.66893e-07	5.66893e-07	5.66893e-07	5.66893e-07	5.66893e-07	5.66893e-07	5.66893e-07	5.66893e-07	5.66893e-07	5.66893e-07	5.66893e-07	5.66893e-07	5.66893e-07	5.66893e-07	5.66893e-07	5.66893e-07	5.66893e-07	5.66893e-07	5.66893e-07	5.66893e-07	5.66893e-07	5.66893e-07	5.66893e-07	5.66893e-07	5.66893e-07	5.66893e-07	5.66893e-07	5.66893e-07	5.66893e-07	5.66893e-07	5.66893e-07
1.68	5.66893e-07	5.66893e-07	5.66893e-07	5.66893e-07	5.66893e-07	5.66893e-07	5.66893e-07	5.66893e-07	5.66893e-07	5.66893e-07	5.66893e-07	5.66893e-07	5.66893e-07	5.66893e-07	5.66893e-07	5.66893e-07	5.66893e-07	5.66893e-07	5.66893e-07	5.66893e-07	5.66893e-07	5.66893e-07	5.66893e-07	5.66893e-07	5.66893e-07	5.66893e-07	5.66893e-07	5.66893e-07	5.66893e-07	5.66893e-07	5.66893e-07	5.66893e-07	5.66893e-07	5.66893e-07	5.66893e-07	5.66893e-07	5.66893e-07	5.66893e-07	5.66893e-07	5.66893e-07	5.66893e-07	5.66893e-07	5.66893e-07	5.66893e-07	5.66893e-07	5.66893e-07	5.66893e-07	5.66893e-07	5.66893e-07
1.66	5.66893e-07	5.66893e-07	5.66893e-07	5.66893e-07	5.66893e-07	5.66893e-07	5.66893e-07	5.66893e-07	5.66893e-07	5.66893e-07	5.66893e-07	5.66893e-07	5.66893e-07	5.66893e-07	5.66893e-07	5.66893e-07	5.66893e-07	5.66893e-07	5.66893e-07	5.66893e-07	5.66893e-07	5.66893e-07	5.66893e-07	5.66893e-07	5.66893e-07	5.66893e-07	5.66893e-07	5.66893e-07	5.66893e-07	5.66893e-07	5.66893e-07	5.66893e-07	5.66893e-07	5.66893e-07	5.66893e-07	5.66893e-07	5.66893e-07	5.66893e-07	5.66893e-07	5.66893e-07	5.66893e-07	5.66893e-07	5.66893e-07	5.66893e-07	5.66893e-07	5.66893e-07	5.66893e-07	5.66893e-07	5.66893e-07
1.64	5.66893e-07	5.66893e-07	5.66893e-07	5.66893e-07	5.66893e-07	5.66893e-07	5.66893e-07	5.66893e-07	5.66893e-07	5.66893e-07	5.66893e-07	5.66893e-07	5.66893e-07	5.66893e-07	5.66893e-07	5.66893e-07	5.66893e-07	5.66893e-07	5.66893e-07	5.66893e-07	5.66893e-07	5.66893e-07	5.66893e-07	5.66893e-07	5.66893e-07	5.66893e-07	5.66893e-07	5.66893e-07	5.66893e-07	5.66893e-07	5.66893e-07	5.66893e-07	5.66893e-07	5.66893e-07	5.66893e-07	5.66893e-07	5.66893e-07	5.66893e-07	5.66893e-07	5.66893e-07	5.66893e-07	5.66893e-07	5.66893e-07	5.66893e-07	5.66893e-07	5.66893e-07	5.66893e-07	5.66893e-07	5.66893e-07
1.62	5.66893e-07	5.66893e-07	5.66893e-07	5.66893e-07	5.66893e-07	5.66893e-07	5.66893e-07	5.66893e-07	5.66893e-07	5.66893e-07	5.66893e-07	5.66893e-07	5.66893e-07	5.66893e-07	5.66893e-07	5.66893e-07	5.66893e-07	5.66893e-07	5.66893e-07	5.66893e-07	5.66893e-07	5.66893e-07	5.66893e-07	5.66893e-07	5.66893e-07	5.66893e-07	5.66893e-07	5.66893e-07	5.66893e-07	5.66893e-07	5.66893e-07	5.66893e-07	5.66893e-07	5.66893e-07	5.66893e-07	5.66893e-07	5.66893e-07	5.66893e-07	5.66893e-07	5.66893e-07	5.66893e-07	5.66893e-07	5.66893e-07	5.66893e-07	5.66893e-07	5.66893e-07	5.66893e-07	5.66893e-07	5.66893e-07
1.6	5.66893e-07	5.66893e-07	5.66893e-07	5.66893e-07	5.66893e-07	5.66893e-07	5.66893e-07	5.66893e-07	5.66893e-07	5.66893e-07	5.66893e-07	5.66893e-07	5.66893e-07	5.66893e-07	5.66893e-07	5.66893e-07	5.66893e-07	5.66893e-07	5.66893e-07	5.66893e-07	5.66893e-07	5.66893e-07	5.66893e-07	5.66893e-07	5.66893e-07	5.66893e-07	5.66893e-07	5.66893e-07	5.66893e-07	5.66893e-07	5.66893e-07	5.66893e-07	5.66893e-07	5.66893e-07	5.66893e-07	5.66893e-07	5.66893e-07	5.66893e-07	5.66893e-07	5.66893e-07	5.66893e-07	5.66893e-07	5.66893e-07	5.66893e-07	5.66893e-07	5.66893e-07	5.66893e-07	5.66893e-07	5.66893e-07
1.58	5.66893e-07	5.66893e-07	5.66893e-07	5.66893e-07	5.66893e-07	5.66893e-07	5.66893e-07	5.66893e-07	5.66893e-07	5.66893e-07	5.66893e-07	5.66893e-07	5.66893e-07	5.66893e-07	5.66893e-07	5.66893e-07	5.66893e-07	5.66893e-07	5.66893e-07	5.66893e-07	5.66893e-07	5.66893e-07	5.66893e-07	5.66893e-07	5.66893e-07	5.66893e-07	5.66893e-07	5.66893e-07	5.66893e-07	5.66893e-07	5.66893e-07	5.66893e-07	5.66893e-07	5.66893e-07	5.66893e-07	5.66893e-07	5.66893e-07	5.66893e-07	5.66893e-07	5.66893e-07	5.66893e-07	5.66893e-07	5.66893e-07	5.66893e-07	5.66893e-07	5.66893e-07	5.66893e-07	5.66893e-07	5.66893e-07
1.56	5.66893e-07	5.66893e-07	5.66893e-07	5.66893e-07	5.66893e-07	5.66893e-07	5.66893e-07	5.66893e-07	5.66893e-07	5.66893e-07	5.66893e-07	5.66893e-07	5.66893e-07	5.66893e-07	5.66893e-07	5.66893e-07	5.66893e-07	5.66893e-07	5.66893e-07	5.66893e-07	5.66893e-07	5.66893e-07	5.66893e-07	5.66893e-07	5.66893e-07	5.66893e-07	5.66893e-07	5.66893e-07	5.66893e-07	5.66893e-07	5.66893e-07	5.66893e-07	5.66893e-07	5.66893e-07	5.66893e-07	5.66893e-07	5.66893e-07	5.66893e-07	5.66893e-07	5.66893e-07	5.66893e-07	5.66893e-07	5.66893e-07	5.66893e-07	5.66893e-07	5.66893e-07	5.66893e-07	5.66893e-07	5.66893e-07
1.54	5.66893e-07	5.66893e-07	5.66893e-07	5.66893e-07	5.66893e-07	5.66893e-07	5.66893e-07	5.66893e-07	5.66893e-07	5.66893e-07	5.66893e-07	5.66893e-07	5.66893e-07	5.66893e-07	5.66893e-07	5.66893e-07	5.66893e-07	5.66893e-07	5.66893e-07	5.66893e-07	5.66893e-07	5.66893e-07	5.66893e-07	5.66893e-07	5.66893e-07	5.66893e-07	5.66893e-07	5.66893e-07	5.66893e-07	5.66893e-07	5.66893e-07	5.66893e-07	5.66893e-07	5.66893e-07	5.66893e-07	5.66893e-07	5.66893e-07	5.66893e-07	5.66893e-07	5.66893e-07	5.66893e-07	5.66893e-07	5.66893e-07	5.66893e-07	5.66893e-07	5.66893e-07	5.66893e-07	5.66893e-07	5.66893e-07
1.52	5.66893e-07	5.66893e-07	5.66893e-07	5.66893e-07	5.66893e-07	5.66893e-07	5.66893e-07	5.66893e-07	5.66893e-07	5.66893e-07	5.66893e-07	5.66893e-07	5.66893e-07	5.66893e-07	5.66893e-07	5.66893e-07	5.66893e-07	5.66893e-07	5.66893e-07	5.66893e-07	5.66893e-07	5.66893e-07	5.66893e-07	5.66893e-07	5.66893e-07	5.66893e-07	5.66893e-07	5.66893e-07	5.66893e-07	5.66893e-07	5.66893e-07	5.66893e-07	5.66893e-07	5.66893e-07	5.66893e-07	5.66893e-07	5.66893e-07	5.66893e-07	5.66893e-07	5.66893e-07	5.66893e-07	5.66893e-07	5.66893e-07	5.66893e-07	5.66893e-07	5.66893e-07	5.66893e-07	5.66893e-07	5.66893e-07
1.5	5.66893e-07	5.66893e-07	5.66893e-07	5.66893e-07	5.66893e-07	5.66893e-07	5.66893e-07	5.66893e-07	5.66893e-07	5.66893e-07	5.66893e-07	5.66893e-07	5.66893e-07	5.66893e-07	5.66893e-07	5.66893e-07	5.66893e-07	5.66893e-07	5.66893e-07	5.66893e-07	5.66893e-07	5.66893e-07	5.66893e-07	5.66893e-07	5.66893e-07	5.66893e-07	5.66893e-07	5.66893e-07	5.66893e-07	5.66893e-07	5.66893e-07	5.66893e-07	5.66893e-07	5.66893e-07	5.66893e-07	5.66893e-07	5.66893e-07	5.66893e-07	5.66893e-07	5.66893e-07	5.66893e-07	5.66893e-07	5.66893e-07	5.66893e-07	5.66893e-07	5.66893e-07	5.66893e-07	5.66893e-07	5.66893e-07
1.48	5.66893e-07	5.66893e-07	5.66893e-07	5.66893e-07	5.66893e-07	5.66893e-07	5.66893e-07	5.66893e-07	5.66893e-07	5.66893e-07	5.66893e-07	5.66893e-07	5.66893e-07	5.66893e-07	5.66893e-07	5.66893e-07	5.66893e-07	5.66893e-07	5.66893e-07	5.66893e-07	5.66893e-07	5.66893e-07	5.66893e-07	5.66893e-07	5.66893e-07	5.66893e-07	5.66893e-07	5.66893e-07	5.66893e-07	5.66893e-07	5.66893e-07	5.66893e-07	5.66893e-07	5.66893e-07	5.66893e-07	5.66893e-07	5.66893e-07	5.66893e-07	5.66893e-07	5.66893e-07	5.66893e-07	5.66893e-07	5.66893e-07	5.66893e-07	5.66893e-07	5.66893e-07	5.66893e-07	5.66893e-07	5.66893e-07
1.46	5.66893e-07	5.66893e-07	5.66893e-07	5.66893e-07	5.66893e-07	5.66893e-07	5.66893e-07	5.66893e-07	5.66893e-07	5.66893e-07	5.66893e-07	5.66893e-07	5.66893e-07	5.66893e-07	5.66893e-07	5.66893e-07	5.66893e-07	5.66893e-07	5.66893e-07	5.66893e-07	5.66893e-07	5.66893e-07	5.66893e-07	5.66893e-07	5.66893e-07	5.66893e-07	5.66893e-07	5.66893e-07	5.66893e-07	5.66893e-07	5.66893e-07	5.66893e-07	5.66893e-07	5.66893e-07	5.66893e-07	5.66893e-07	5.66893e-07	5.66893e-07	5.66893e-07	5.66893e-07	5.66893e-07	5.66893e-07	5.66893e-07	5.66893e-07	5.66893e-07	5.66893e-07	5.66893e-07	5.66893e-07	5.66893e-07
1.44	5.66893e-07	5.66893e-07	5.66893e-07	5.66893e-07	5.66893e-07	5.66893e-07	5.66893e-07	5.66893e-07	5.66893e-07	5.66893e-07	5.66893e-07	5.66893e-07	5.66893e-07	5.66893e-07	5.66893e-07	5.66893e-07	5.66893e-07	5.66893e-07	5.66893e-07	5.66893e-07	5.66893e-07	5.66893e-07	5.66893e-07	5.66893e-07	5.66893e-07	5.66893e-07	5.66893e-07	5.66893e-07	5.66893e-07	5.66893e-07	5.66893e-07	5.66893e-07	5.66893e-07	5.66893e-07	5.66893e-07	5.66893e-07	5.66893e-07	5.66893e-07	5.66893e-07	5.66893e-07	5.66893e-07	5.66893e-07	5.66893e-07	5.66893e-07	5.66893e-07	5.66893e-07	5.66893e-07	5.66893e-07	5.66893e-07
1.42	5.66893e-07	5.66893e-07	5.66893e-07	5.66893e-07	5.66893e-07	5.66893e-07	5.66893e-07	5.66893e-07	5.66893e-07	5.66893e-07	5.66893e-07	5.66893e-07	5.66893e-07	5.66893e-07	5.66893e-07	5.66893e-07	5.66893e-07	5.66893e-07	5.66893e-07	5.66893e-07	5.66893e-07	5.66893e-07	5.66893e-07	5.66893e-07	5.66893e-07	5.66893e-07	5.66893e-07	5.66893e-07	5.66893e-07	5.66893e-07	5.66893e-07	5.66893e-07	5.66893e-07	5.66893e-07	5.66893e-07	5.66893e-07	5.66893e-07	5.66893e-07	5.66893e-07	5.66893e-07	5.66893e-07	5.66893e-07	5.66893e-07	5.66893e-07	5.66893e-07	5.66893e-07	5.66893e-07	5.66893e-07	5.66893e-07
1.4	5.66893e-07	5.66893e-07	5.66893e-07	5.66893e-07	5.66893e-07	5.66893e-07	5.66893e-07	5.66893e-07	5.66893e-07	5.66893e-07	5.66893e-07	5.66893e-07	5.66893e-07	5.66893e-07	5.66893e-07	5.66893e-07	5.66893e-07	5.66893e-07	5.66893e-07	5.66893e-07	5.66893e-07	5.66893e-07	5.66893e-07	5.66893e-07	5.66893e-07	5.66893e-07	5.66893e-07	5.66893e-07	5.66893e-07	5.66893e-07	5.66893e-07	5.66893e-07	5.66893e-07	5.66893e-07	5.66893e-07	5.66893e-07	5.66893e-07	5.66893e-07	5.66893e-07	5.66893e-07	5.66893e-07	5.66893e-07	5.66893e-07	5.66893e-07	5.66893e-07	5.66893e-07	5.66893e-07	5.66893e-07	5.66893e-07
1.38	5.66893e-07	5.66893e-07	5.66893e-07	5.66893e-07	5.66893e-07	5.66893e-07	5.66893e-07	5.66893e-07	5.66893e-07	5.66893e-07	5.66893e-07	5.66893e-07	5.66893e-07	5.66893e-07	5.66893e-07	5.66893e-07	5.66893e-07	5.66893e-07	5.66893e-07	5.66893e-07	5.66893e-07	5.66893e-07	5.66893e-07	5.66893e-07	5.66893e-07	5.66893e-07	5.66893e-07	5.66893e-07	5.66893e-07	5.66893e-07	5.66893e-07	5.66893e-07	5.66893e-07	5.66893e-07	5.66893e-07	5.66893e-07	5.66893e-07	5.66893e-07	5.66893e-07	5.66893e-07	5.66893e-07	5.66893e-07	5.66893e-07	5.66893e-07	5.66893e-07	5.66893e-07	5.66893e-07	5.66893e-07	5.66893e-07
1.36	5.66893e-07	5.66893e-07	5.66893e-07	5.66893e-07	5.66893e-07	5.66893e-07	5.66893e-07	5.66893e-07	5.66893e-07	5.66893e-07	5.66893e-07	5.66893e-07	5.66893e-07	5.66893e-07	5.66893e-07	5.66893e-07	5.66893e-07	5.66893e-07	5.66893e-07	5.66893e-07	5.66893e-07	5.66893e-07	5.66893e-07	5.66893e-07	5.66893e-07	5.66893e-07	5.66893e-07	5.66893e-07	5.66893e-07	5.66893e-07	5.66893e-07	5.66893e-07	5.66893e-07	5.66893e-07	5.66893e-07	5.66893e-07	5.66893e-07	5.66893e-07	5.66893e-07	5.66893e-07	5.66893e-07	5.66893e-07	5.66893e-07	5.66893e-07	5.66893e-07	5.66893e-07	5.66893e-07	5.66893e-07	5.66893e-07
1.34	5.66893e-07	5.66893e-07	5.66893e-07	5.66893e-07	5.66893e-07	5.66893e-07	5.66893e-07	5.66893e-07	5.66893e-07	5.66893e-07	5.66893e-07	5.66893e-07	5.66893e-07	5.66893e-07	5.66893e-07	5.66893e-07	5.66893e-07	5.66893e-07	5.66893e-07	5.66893e-07	5.66893e-07	5.66893e-07	5.66893e-07	5.66893e-07	5.66893e-07	5.66893e-07	5.66893e-07	5.66893e-07	5.66893e-07	5.66893e-07	5.66893e-07	5.66893e-07	5.66893e-07	5.66893e-07	5.66893e-07	5.66893e-07	5.66893e-07	5.66893e-07	5.66893e-07	5.66893e-07	5.66893e-07	5.66893e-07	5.66893e-07	5.66893e-07	5.66893e-07	5.66893e-07	5.66893e-07	5.66893e-07	5.66893e-07
1.32	5.66893e-07	5.66893e-07	5.66893e-07	5.66893e-07	5.66893e-07	5.66893e-07	5.66893e-07	5.66893e-07	5.66893e-07	5.66893e-07	5.66893e-07	5.66893e-07	5.66893e-07	5.66893e-07	5.66893e-07	5.66893e-07	5.66893e-07	5.66893e-07	5.66893e-07	5.66893e-07	5.66893e-07	5.66893e-07	5.66893e-07	5.66893e-07	5.66893e-07	5.66893e-07	5.66893e-07	5.66893e-07	5.66893e-07	5.66893e-07	5.66893e-07	5.66893e-07	5.66893e-07	5.66893e-07	5.66893e-07	5.66893e-07	5.66893e-07	5.66893e-07	5.66893e-07	5.66893e-07	5.66893e-07	5.66893e-07	5.66893e-07	5.66893e-07	5.66893e-07	5.66893e-07	5.66893e-07	5.66893e-07	5.66893e-07
1.3	5.66893e-07	5.66893e-07	5.66893e-07	5.66893e-07	5.66893e-07	5.66893e-07	5.66893e-07	5.66893e-07	5.66893e-07	5.66893e-07	5.66893e-07	5.66893e-07	5.66893e-07	5.66893e-07	5.66893e-07	5.66893e-07	5.66893e-07	5.66893e-07	5.66893e-07	5.66893e-07	5.66893e-07	5.66893e-07	5.66893e-07	5.66893e-07	5.66893e-07	5.66893e-07	5.66893e-07	5.66893e-07	5.66893e-07	5.66893e-07	5.66893e-07	5.66893e-07	5.66893e-07	5.66893e-07	5.66893e-07	5.66893e-07	5.66893e-07	5.66893e-07	5.66893e-07	5.66893e-07	5.66893e-07	5.66893e-07	5.66893e-07	5.66893e-07	5.66893e-07	5.66893e-07	5.66893e-07	5.66893e-07	5.66893e-07
1.28	5.66893e-07	5.66893e-07	5.66893e-07	5.66893e-07	5.66893e-07	5.66893e-07	5.66893e-07	5.66893e-07	5.66893e-07	5.66893e-07	5.66893e-07	5.66893e-07	5.66893e-07	5.66893e-07	5.66893e-07	5.66893e-07	5.66893e-07	5.66893e-07	5.66893e-07	5.66893e-07	5.66893e-07	5.66893e-07	5.66893e-07	5.66893e-07	5.66893e-07	5.66893e-07	5.66893e-07	5.66893e-07	5.66893e-07	5.66893e-07	5.66893e-07	5.66893e-07	5.66893e-07	5.66893e-07	5.66893e-07	5.66893e-07	5.66893e-07	5.66893e-07	5.66893e-07	5.66893e-07	5.66893e-07	5.66893e-07	5.66893e-07	5.66893e-07	5.66893e-07	5.66893e-07	5.66893e-07	5.66893e-07	5.66893e-07
1.26	5.66893e-07	5.66893e-07	5.66893e-07	5.66893e-07	5.66893e-07	5.66893e-07	5.66893e-07	5.66893e-07	5.66893e-07	5.66893e-07	5.66893e-07	5.66893e-07	5.66893e-07	5.66893e-07	5.66893e-07	5.66893e-07	5.66893e-07	5.66893e-07	5.66893e-07	5.66893e-07	5.66893e-07	5.66893e-07	5.66893e-07	5.66893e-07	5.66893e-07	5.66893e-07	5.66893e-07	5.66893e-07	5.66893e-07	5.66893e-07	5.66893e-07	5.66893e-07	5.66893e-07	5.66893e-07	5.66893e-07	5.66893e-07	5.66893e-07	5.66893e-07	5.66893e-07	5.66893e-07	5.66893e-07	5.66893e-07	5.66893e-07	5.66893e-07	5.66893e-07	5.66893e-07	5.66893e-07	5.66893e-07	5.66893e-07
1.24	5.66893e-07	5.66893e-07	5.66893e-07	5.66893e-07	5.66893e-07	5.66893e-07	5.66893e-07	5.66893e-07	5.66893e-07	5.66893e-07	5.66893e-07	5.66893e-07	5.66893e-07	5.66893e-07	5.66893e-07	5.66893e-07	5.66893e-07	5.66893e-07	5.66893e-07	5.66893e-07	5.66893e-07	5.66893e-07	5.66893e-07	5.66893e-07	5.66893e-07	5.66893e-07	5.66893e-07	5.66893e-07	5.66893e-07	5.66893e-07	5.66893e-07	5.66893e-07	5.66893e-07	5.66893e-07	5.66893e-07	5.66893e-07	5.66893e-07	5.66893e-07	5.66893e-07	5.66893e-07	5.66893e-07	5.66893e-07	5.66893e-07	5.66893e-07	5.66893e-07	5.66893e-07	5.66893e-07	5.66893e-07	5.66893e-07
1.22	5.66893e-07	5.66893e-07	5.66893e-07	5.66893e-07	5.66893e-07	5.66893e-07	5.66893e-07	5.66893e-07	5.66893e-07	5.66893e-07	5.66893e-07	5.66893e-07	5.66893e-07	5.66893e-07	5.66893e-07	5.66893e-07	5.66893e-07	5.66893e-07	5.66893e-07	5.66893e-07	5.66893e-07	5.66893e-07	5.66893e-07	5.66893e-07	5.66893e-07	5.66893e-07	5.66893e-07	5.66893e-07	5.66893e-07	5.66893e-07	5.66893e-07	5.66893e-07	5.66893e-07	5.66893e-07	5.66893e-07	5.66893e-07	5.66893e-07	5.66893e-07	5.66893e-07	5.66893e-07	5.66893e-07	5.66893e-07	5.66893e-07	5.66893e-07	5.66893e-07	5.66893e-07	5.66893e-07	5.66893e-07	5.66893e-07
1.2	5.66893e-07	5.66893e-07	5.66893e-07	5.66893e-07	5.66893e-07	5.66893e-07	5.66893e-07	5.66893e-07	5.66893e-07	5.66893e-07	5.66893e-07	5.66893e-07	5.66893e-07	5.66893e-07	5.66893e-07	5.66893e-07	5.66893e-07	5.66893e-07	5.66893e-07	5.66893e-07	5.66893e-07	5.66893e-07	5.66893e-07	5.66893e-07	5.66893e-07	5.66893e-07	5.66893e-07	5.66893e-07	5.66893e-07	5.66893e-07	5.66893e-07	5.66893e-07	5.66893e-07	5.66893e-07	5.66893e-07	5.66893e-07	5.66893e-07	5.66893e-07	5.66893e-07	5.66893e-07	5.66893e-07	5.66893e-07	5.66893e-07	5.66893e-07	5.66893e-07	5.66893e-07	5.66893e-07	5.66893e-07	5.66893e-07
1.18	5.66893e-07	5.66893e-07	5.66893e-07	5.66893e-07	5.66893e-07	5.66893e-07	5.66893e-07	5.66893e-07	5.66893e-07	5.66893e-07	5.66893e-07	5.66893e-07	5.66893e-07	5.66893e-07	5.66893e-07	5.66893e-07	5.66893e-07	5.66893e-07	5.66893e-07	5.66893e-07	5.66893e-07	5.66893e-07	5.66893e-07	5.66893e-07	5.66893e-07	5.66893e-07	5.66893e-07	5.66893e-07	5.66893e-07	5.66893e-07	5.66893e-07	5.66893e-07	5.66893e-07	5.66893e-07	5.66893e-07	5.66893e-07	5.66893e-07	5.66893e-07	5.66893e-07	5.66893e-07	5.66893e-07	5.66893e-07	5.66893e-07	5.66893e-07	5.66893e-07	5.66893e-07	5.66893e-07	5.66893e-07	5.66893e-07
1.16	5.66893e-07	5.66893e-07	5.66893e-07	5.66893e-07	5.66893e-07	5.66893e-07	5.66893e-07	5.66893e-07	5.66893e-07	5.66893e-07	5.66893e-07	5.66893e-07	5.66893e-07	5.66893e-07	5.66893e-07	5.66893e-07	5.66893e-07	5.66893e-07	5.66893e-07	5.66893e-07	5.66893e-07	5.66893e-07	5.66893e-07	5.66893e-07	5.66893e-07	5.66893e-07	5.66893e-07	5.66893e-07	5.66893e-07	5.66893e-07	5.66893e-07	5.66893e-07	5.66893e-07	5.66893e-07	5.66893e-07	5.66893e-07	5.66893e-07	5.66893e-07	5.66893e-07	5.66893e-07	5.66893e-07	5.66893e-07	5.66893e-07	5.66893e-07	5.66893e-07	5.66893e-07	5.66893e-07	5.66893e-07	5.66893e-07
1.14	5.66893e-07	5.66893e-07	5.66893e-07	5.66893e-07	5.66893e-07	5.66893e-07	5.66893e-07	5.66893e-07	5.66893e-07	5.66893e-07	5.66893e-07	5.66893e-07	5.66893e-07	5.66893e-07	5.66893e-07	5.66893e-07	5.66893e-07	5.66893e-07	5.66893e-07	5.66893e-07	5.66893e-07	5.66893e-07	5.66893e-07	5.66893e-07	5.66893e-07	5.66893e-07	5.66893e-07	5.66893e-07	5.66893e-07	5.66893e-07	5.66893e-07	5.66893e-07	5.66893e-07	5.66893e-07	5.66893e-07	5.66893e-07	5.66893e-07	5.66893e-07	5.66893e-07	5.66893e-07	5.66893e-07	5.66893e-07	5.66893e-07	5.66893e-07	5.66893e-07	5.66893e-07	5.66893e-07	5.66893e-07	5.66893e-07
1.12	5.66893e-07	5.66893e-07	5.66893e-07	5.66893e-07	5.66893e-07	5.66893e-07	5.66893e-07	5.66893e-07	5.66893e-07	5.66893e-07	5.66893e-07	5.66893e-07	5.66893e-07	5.66893e-07	5.66893e-07	5.66893e-07	5.66893e-07	5.66893e-07	5.66893e-07	5.66893e-07	5.66893e-07	5.66893e-07	5.66893e-07	5.66893e-07	5.66893e-07	5.66893e-07	5.66893e-07	5.66893e-07	5.66893e-07	5.66893e-07	5.66893e-07	5.66893e-07	5.66893e-07	5.66893e-07	5.66893e-07	5.66893e-07	5.66893e-07	5.66893e-07	5.66893e-07	5.66893e-07	5.66893e-07	5.66893e-07	5.66893e-07	5.66893e-07	5.66893e-07	5.66893e-07	5.66893e-07	5.66893e-07	5.66893e-07
1.1	5.66893e-07	5.66893e-07	5.66893e-07	5.66893e-07	5.66893e-07	5.66893e-07	5.66893e-07	5.66893e-07	5.66893e-07	5.66893e-07	5.66893e-07	5.66893e-07	5.66893e-07	5.66893e-07	5.66893e-07	5.66893e-07	5.66893e-07	5.66893e-07	5.66893e-07	5.66893e-07	5.66893e-07	5.66893e-07	5.66893e-07	5.66893e-07	5.66893e-07	5.66893e-07	5.66893e-07	5.66893e-07	5.66893e-07	5.66893e-07	5.66893e-07	5.66893e-07	5.66893e-07	5.66893e-07	5.66893e-07	5.66893e-07	5.66893e-07	5.66893e-07	5.66893e-07	5.66893e-07	5.66893e-07	5.66893e-07	5.66893e-07	5.66893e-07	5.66893e-07	5.66893e-07	5.66893e-07	5.66893e-07	5.66893e-07
1.08	5.66893e-07	5.66893e-07	5.66893e-07	5.66893e-07	5.66893e-07	5.66893e-07	5.66893e-07	5.66893e-07	5.66893e-07	5.66893e-07	5.66893e-07	5.66893e-07	5.66893e-07	5.66893e-07	5.66893e-07	5.66893e-07	5.66893e-07	5.66893e-07	5.66893e-07	5.66893e-07	5.66893e-07	5.66893e-07	5.66893e-07	5.66893e-07	5.66893e-07	5.66893e-07	5.66893e-07	5.66893e-07	5.66893e-07	5.66893e-07	5.66893e-07	5.66893e-07	5.66893e-07	5.66893e-07	5.66893e-07	5.66893e-07	5.66893e-07	5.66893e-07	5.66893e-07	5.66893e-07	5.66893e-07	5.66893e-07	5.66893e-07	5.66893e-07	5.66893e-07	5.66893e-07	5.66893e-07	5.66893e-07	5.66893e-07
1.06	5.66893e-07	5.66893e-07	5.66893e-07	5.66893e-07	5.66893e-07	5.66893e-07	5.66893e-07	5.66893e-07	5.66893e-07	5.66893e-07	5.66893e-07	5.66893e-07	5.66893e-07	5.66893e-07	5.66893e-07	5.66893e-07	5.66893e-07	5.66893e-07	5.66893e-07	5.66893e-07	5.66893e-07	5.66893e-07	5.66893e-07	5.66893e-07	5.66893e-07	5.66893e-07	5.66893e-07	5.66893e-07	5.66893e-07	5.66893e-07	5.66893e-07	5.66893e-07	5.66893e-07	5.66893e-07	5.66893e-07	5.66893e-07	5.66893e-07	5.66893e-07	5.66893e-07	5.66893e-07	5.66893e-07	5.66893e-07	5.66893e-07	5.66893e-07	5.66893e-07	5.66893e-07	5.66893e-07	5.66893e-07	5.66893e-07
1.04	5.66893e-07	5.66893e-07	5.66893e-07	5.66893e-07	5.66893e-07	5.66893e-07	5.66893e-07	5.66893e-07	5.66893e-07	5.66893e-07	5.66893e-07	5.66893e-07	5.66893e-07	5.66893e-07	5.66893e-07	5.66893e-07	5.66893e-07	5.66893e-07	5.66893e-07	5.66893e-07	5.66893e-07	5.66893e-07	5.66893e-07	5.66893e-07	5.66893e-07	5.66893e-07	5.66893e-07	5.66893e-07	5.66893e-07	5.66893e-07	5.66893e-07	5.66893e-07	5.66893e-07	5.66893e-07	5.66893e-07	5.66893e-07	5.66893e-07	5.66893e-07	5.66893e-07	5.66893e-07	5.66893e-07	5.66893e-07	5.66893e-07	5.66893e-07	5.66893e-07	5.66893e-07	5.66893e-07	5.66893e-07	5.66893e-07
1.02	5.66893e-07	5.66893e-07	5.66893e-07	5.66893e-07	5.66893e-07	5.66893e-07	5.66893e-07	5.66893e-07	5.66893e-07	5.66893e-07	5.66893e-07	5.66893e-07	5.66893e-07	5.66893e-07	5.66893e-07	5.66893e-07	5.66893e-07	5.66893e-07	5.66893e-07	5.66893e-07	5.66893e-07	5.66893e-07	5.66893e-07	5.66893e-07	5.66893e-07	5.66893e-07	5.66893e-07	5.66893e-07	5.66893e-07	5.66893e-07	5.66893e-07	5.66893e-07	5.66893e-07	5.66893e-07	5.66893e-07	5.66893e-07	5.66893e-07	5.66893e-07	5.66893e-07	5.66893e-07	5.66893e-07	5.66893e-07	5.66893e-07	5.66893e-07	5.66893e-07	5.66893e-07	5.66893e-07	5.66893e-07	5.66893e-07
1	5.66893e-07	5.66893e-07	5.66893e-07	5.66893e-07	5.66893e-07	5.66893e-07	5.66893e-07	5.66893e-07	5.66893e-07	5.66893e-07	5.66893e-07	5.66893e-07	5.66893e-07	5.66893e-07	5.66893e-07	5.66893e-07	5.66893e-07	5.66893e-07	5.66893e-07	5.66893e-07	5.66893e-07	5.66893e-07	5.66893e-07	5.66893e-07	5.66893e-07	5.66893e-07	5.66893e-07	5.66893e-07	5.66893e-07	5.66893e-07	5.66893e-07	5.66893e-07	5.66893e-07	5.66893e-07	5.66893e-07	5.66893e-07	5.66893e-07	5.66893e-07	5.66893e-07	5.66893e-07	5.66893e-07	5.66893e-07	5.66893e-07	5.66893e-07	5.66893e-07	5.66893e-07	5.66893e-07	5.66893e-07	5.66893e-07
0.98	5.66893e-07	5.66893e-07	5.66893e-07	5.66893e-07	5.66893e-07	5.66893e-07	5.66893e-07	5.66893e-07	5.66893e-07	5.66893e-07	5.66893e-07	5.66893e-07	5.66893e-07	5.66893e-07	5.66893e-07	5.66893e-07	5.66893e-07	5.66893e-07	5.66893e-07	5.66893e-07	5.66893e-07	5.66893e-07	5.66893e-07	5.66893e-07	5.66893e-07	5.66893e-07	5.66893e-07	5.66893e-07	5.66893e-07	5.66893e-07	5.66893e-07	5.66893e-07	5.66893e-07	5.66893e-07	5.66893e-07	5.66893e-07	5.66893e-07	5.66893e-07	5.66893e-07	5.66893e-07	5.66893e-07	5.66893e-07	5.66893e-07	5.66893e-07	5.66893e-07	5.66893e-07	5.66893e-07	5.66893e-07	5.66893e-07
0.96	5.66893e-07	5.66893e-07	5.66893e-07	5.66893e-07	5.66893e-07	5.66893e-07	5.66893e-07	5.66893e-07	5.66893e-07	5.66893e-07	5.66893e-07	5.66893e-07	5.66893e-07	5.66893e-07	5.66893e-07	5.66893e-07	5.66893e-07	5.66893e-07	5.66893e-07	5.66893e-07	5.66893e-07	5.66893e-07	5.66893e-07	5.66893e-07	5.66893e-07	5.66893e-07	5.66893e-07	5.66893e-07	5.66893e-07	5.66893e-07	5.66893e-07	5.66893e-07	5.66893e-07	5.66893e-07	5.66893e-07	5.66893e-07	5.66893e-07	5.66893e-07	5.66893e-07	5.66893e-07	5.66893e-07	5.66893e-07	5.66893e-07	5.66893e-07	5.66893e-07	5.66893e-07	5.66893e-07	5.66893e-07	5.66893e-07
0.94	5.66893e-07	5.66893e-07	5.66893e-07	5.66893e-07	5.66893e-07	5.66893e-07	5.66893e-07	5.66893e-07	5.66893e-07	5.66893e-07	5.66893e-07	5.66893e-07	5.66893e-07	5.66893e-07	5.66893e-07	5.66893e-07	5.66893e-07	5.66893e-07	5.66893e-07	5.66893e-07	5.66893e-07	5.66893e-07	5.66893e-07	5.66893e-07	5.66893e-07	5.66893e-07	5.66893e-07	5.66893e-07	5.66893e-07	5.66893e-07	5.66893e-07	5.66893e-07	5.66893e-07	5.66893e-07	5.66893e-07	5.66893e-07	5.66893e-07	5.66893e-07	5.66893e-07	5.66893e-07	5.66893e-07	5.66893e-07	5.66893e-07	5.66893e-07	5.66893e-07	5.66893e-07	5.66893e-07	5.66893e-07	5.66893e-07
0.92	5.66893e-07	5.66893e-07	5.66893e-07	5.66893e-07	5.66893e-07	5.66893e-07	5.66893e-07	5.66893e-07	5.66893e-07	5.66893e-07	5.66893e-07	5.66893e-07	5.66893e-07	5.66893e-07	5.66893e-07	5.66893e-07	5.66893e-07	5.66893e-07	5.66893e-07	5.66893e-07	5.66893e-07	5.66893e-07	5.66893e-07	5.66893e-07	5.66893e-07	5.66893e-07	5.66893e-07	5.66893e-07	5.66893e-07	5.66893e-07	5.66893e-07	5.66893e-07	5.66893e-07	5.66893e-07	5.66893e-07	5.66893e-07	5.66893e-07	5.66893e-07	5.66893e-07	5.66893e-07	5.66893e-07	5.66893e-07	5.66893e-07	5.66893e-07	5.66893e-07	5.66893e-07	5.66893e-07	5.66893e-07	5.66893e-07
0.9	5.66893e-07	5.66893e-07	5.66893e-07	5.66893e-07	5.66893e-07	5.66893e-07	5.66893e-07	5.66893e-07	5.66893e-07	5.66893e-07	5.66893e-07	5.66893e-07	5.66893e-07	5.66893e-07	5.66893e-07	5.66893e-07	5.66893e-07	5.66893e-07	5.66893e-07	5.66893e-07	5.66893e-07	5.66893e-07	5.66893e-07	5.66893e-07	5.66893e-07	5.66893e-07	5.66893e-07	5.66893e-07	5.66893e-07	5.66893e-07	5.66893e-07	5.66893e-07	5.66893e-07	5.66893e-07	5.66893e-07	5.66893e-07	5.66893e-07	5.66893e-07	5.66893e-07	5.66893e-07	5.66893e-07	5.66893e-07	5.66893e-07	5.66893e-07	5.66893e-07	5.66893e-07	5.66893e-07	5.66893e-07	5.66893e-07
0.88	5.66893e-07	5.66893e-07	5.66893e-07	5.66893e-07	5.66893e-07	5.66893e-07	5.66893e-07	5.66893e-07	5.66893e-07	5.66893e-07	5.66893e-07	5.66893e-07	5.66893e-07	5.66893e-07	5.66893e-07	5.66893e-07	5.66893e-07	5.66893e-07	5.66893e-07	5.66893e-07	5.66893e-07	5.66893e-07	5.66893e-07	5.66893e-07	5.66893e-07	5.66893e-07	5.66893e-07	5.66893e-07	5.66893e-07	5.66893e-07	5.66893e-07	5.66893e-07	5.66893e-07	5.66893e-07	5.66893e-07	5.66893e-07	5.66893e-07	5.66893e-07	5.66893e-07	5.66893e-07	5.66893e-07	5.66893e-07	5.66893e-07	5.66893e-07	5.66893e-07	5.66893e-07	5.66893e-07	5.66893e-07	5.66893e-07
0.86	5.66893e-07	5.66893e-07	5.66893e-07	5.66893e-07	5.66893e-07	5.66893e-07	5.66893e-07	5.66893e-07	5.66893e-07	5.66893e-07	5.66893e-07	5.66893e-07	5.66893e-07	5.66893e-07	5.66893e-07	5.66893e-07	5.66893e-07	5.66893e-07	5.66893e-07	5.66893e-07	5.66893e-07	5.66893e-07	5.66893e-07	5.66893e-07	5.66893e-07	5.66893e-07	5.66893e-07	5.66893e-07	5.66893e-07	5.66893e-07	5.66893e-07	5.66893e-07	5.66893e-07	5.66893e-07	5.66893e-07	5.66893e-07	5.66893e-07	5.66893e-07	5.66893e-07	5.66893e-07	5.66893e-07	5.66893e-07	5.66893e-07	5.66893e-07	5.66893e-07	5.66893e-07	5.66893e-07	5.66893e-07	5.66893e-07
0.84	5.66893e-07	5.66893e-07	5.66893e-07	5.66893e-07	5.66893e-07	5.66893e-07	5.66893e-07	5.66893e-07	5.66893e-07	5.66893e-07	5.66893e-07	5.66893e-07	5.66893e-07	5.66893e-07	5.66893e-07	5.66893e-07	5.66893e-07	5.66893e-07	5.66893e-07	5.66893e-07	5.66893e-07	5.66893e-07	5.66893e-07	5.66893e-07	5.66893e-07	5.66893e-07	5.66893e-07	5.66893e-07	5.66893e-07	5.66893e-07	5.66893e-07	5.66893e-07	5.66893e-07	5.66893e-07	5.66893e-07	5.66893e-07	5.66893e-07	5.66893e-07	5.66893e-07	5.66893e-07	5.66893e-07	5.66893e-07	5.66893e-07	5.66893e-07	5.66893e-07	5.66893e-07	5.66893e-07	5.66893e-07	5.66893e-07
0.82	5.66893e-07	5.66893e-07	5.66893e-07	5.66893e-07	5.66893e-07	5.66893e-07	5.66893e-07	5.66893e-07	5.66893e-07	5.66893e-07	5.66893e-07	5.66893e-07	5.66893e-07	5.66893e-07	5.66893e-07	5.66893e-07	5.66893e-07	5.66893e-07	5.66893e-07	5.66893e-07	5.66893e-07	5.66893e-07	5.66893e-07	5.66893e-07	5.66893e-07	5.66893e-07	5.66893e-07	5.66893e-07	5.66893e-07	5.66893e-07	5.66893e-07	5.66893e-07	5.66893e-07	5.66893e-07	5.66893e-07	5.66893e-07	5.66893e-07	5.66893e-07	5.66893e-07	5.66893e-07	5.66893e-07	5.66893e-07	5.66893e-07	5.66893e-07	5.66893e-07	5.66893e-07	5.66893e-07	5.66893e-07	5.66893e-07
0.8	5.66893e-07	5.66893e-07	5.66893e-07	5.66893e-07	5.66893e-07	5.66893e-07	5.66893e-07	5.66893e-07	5.66893e-07	5.66893e-07	5.66893e-07	5.66893e-07	5.66893e-07	5.66893e-07	5.66893e-07	5.66893e-07	5.66893e-07	5.66893e-07	5.66893e-07	5.66893e-07	5.66893e-07	5.66893e-07	5.66893e-07	5.66893e-07	5.66893e-07	5.66893e-07	5.66893e-07	5.66893e-07	5.66893e-07	5.66893e-07	5.66893e-07	5.66893e-07	5.66893e-07	5.66893e-07	5.66893e-07	5.66893e-07	5.66893e-07	5.66893e-07	5.66893e-07	5.66893e-07	5.66893e-07	5.66893e-07	5.66893e-07	5.66893e-07	5.66893e-07	5.66893e-07	5.66893e-07	5.66893e-07	5.66893e-07
0.78	5.66893e-07	5.66893e-07	5.66893e-07	5.66893e-07	5.66893e-07	5.66893e-07	5.66893e-07	5.66893e-07	5.66893e-07	5.66893e-07	5.66893e-07	5.66893e-07	5.66893e-07	5.66893e-07	5.66893e-07	5.66893e-07	5.66893e-07	5.66893e-07	5.66893e-07	5.66893e-07	5.66893e-07	5.66893e-07	5.66893e-07	5.66893e-07	5.66893e-07	5.66893e-07	5.66893e-07	5.66893e-07	5.66893e-07	5.66893e-07	5.66893e-07	5.66893e-07	5.66893e-07	5.66893e-07	5.66893e-07	5.66893e-07	5.66893e-07	5.66893e-07	5.66893e-07	5.66893e-07	5.66893e-07	5.66893e-07	5.66893e-07	5.66893e-07	5.66893e-07	5.66893e-07	5.66893e-07	5.66893e-07	5.66893e-07
0.76	5.66893e-07	5.66893e-07	5.66893e-07	5.66893e-07	5.66893e-07	5.66893e-07	5.66893e-07	5.66893e-07	5.66893e-07	5.66893e-07	5.66893e-07	5.66893e-07	5.66893e-07	5.66893e-07	5.66893e-07	5.66893e-07	5.66893e-07	5.66893e-07	5.66893e-07	5.66893e-07	5.66893e-07	5.66893e-07	5.66893e-07	5.66893e-07	5.66893e-07	5.66893e-07	5.66893e-07	5.66893e-07	5.66893e-07	5.66893e-07	5.66893e-07	5.66893e-07	5.66893e-07	5.66893e-07	5.66893e-07	5.66893e-07	5.66893e-07	5.66893e-07	5.66893e-07	5.66893e-07	5.66893e-07	5.66893e-07	5.66893e-07	5.66893e-07	5.66893e-07	5.66893e-07	5.66893e-07	5.66893e-07	5.66893e-07
0.74	5.66893e-07	5.66893e-07	5.66893e-07	5.66893e-07	5.66893e-07	5.66893e-07	5.66893e-07	5.66893e-07	5.66893e-07	5.66893e-07	5.66893e-07	5.66893e-07	5.66893e-07	5.66893e-07	5.66893e-07	5.66893e-07	5.66893e-07	5.66893e-07	5.66893e-07	5.66893e-07	5.66893e-07	5.66893e-07	5.66893e-07	5.66893e-07	5.66893e-07	5.66893e-07	5.66893e-07	5.66893e-07	5.66893e-07	5.66893e-07	5.66893e-07	5.66893e-07	5.66893e-07	5.66893e-07	5.66893e-07	5.66893e-07	5.66893e-07	5.66893e-07	5.66893e-07	5.66893e-07	5.66893e-07	5.66893e-07	5.66893e-07	5.66893e-07	5.66893e-07	5.66893e-07	5.66893e-07	5.66893e-07	5.66893e-07
0.72	5.66893e-07	5.66893e-07	5.66893e-07	5.66893e-07	5.66893e-07	5.66893e-07	5.66893e-07	5.66893e-07	5.66893e-07	5.66893e-07	5.66893e-07	5.66893e-07	5.66893e-07	5.66893e-07	5.66893e-07	5.66893e-07	5.66893e-07	5.66893e-07	5.66893e-07	5.66893e-07	5.66893e-07	5.66893e-07	5.66893e-07	5.66893e-07	5.66893e-07	5.66893e-07	5.66893e-07	5.66893e-07	5.66893e-07	5.66893e-07	5.66893e-07	5.66893e-07	5.66893e-07	5.66893e-07	5.66893e-07	5.66893e-07	5.66893e-07	5.66893e-07	5.66893e-07	5.66893e-07	5.66893e-07	5.66893e-07	5.66893e-07	5.66893e-07	5.66893e-07	5.66893e-07	5.66893e-07	5.66893e-07	5.66893e-07
0.7	5.66893e-07	5.66893e-07	5.66893e-07	5.66893e-07	5.66893e-07	5.66893e-07	5.66893e-07	5.66893e-07	5.66893e-07	5.66893e-07	5.66893e-07	5.66893e-07	5.66893e-07	5.66893e-07	5.66893e-07	5.66893e-07	5.66893e-07	5.66893e-07	5.66893e-07	5.66893e-07	5.66893e-07	5.66893e-07	5.66893e-07	5.66893e-07	5.66893e-07	5.66893e-07	5.66893e-07	5.66893e-07	5.66893e-07	5.66893e-07	5.66893e-07	5.66893e-07	5.66893e-07	5.66893e-07	5.66893e-07	5.66893e-07	5.66893e-07	5.66893e-07	5.66893e-07	5.66893e-07	5.66893e-07	5.66893e-07	5.66893e-07	5.66893e-07	5.66893e-07	5.66893e-07	5.66893e-07	5.66893e-07	5.66893e-07
0.68	5.66893e-07	5.66893e-07	5.66893e-07	5.66893e-07	5.66893e-07	5.66893e-07	5.66893e-07	5.66893e-07	5.66893e-07	5.66893e-07	5.66893e-07	5.66893e-07	5.66893e-07	5.66893e-07	5.66893e-07	5.66893e-07	5.66893e-07	5.66893e-07	5.66893e-07	5.66893e-07	5.66893e-07	5.66893e-07	5.66893e-07	5.66893e-07	5.66893e-07	5.66893e-07	5.66893e-07	5.66893e-07	5.66893e-07	5.66893e-07	5.66893e-07	5.66893e-07	5.66893e-07	5.66893e-07	5.66893e-07	5.66893e-07	5.66893e-07	5.66893e-07	5.66893e-07	5.66893e-07	5.66893e-07	5.66893e-07	5.66893e-07	5.66893e-07	5.66893e-07	5.66893e-07	5.66893e-07	5.66893e-07	5.66893e-07
0.66	5.66893e-07	5.66893e-07	5.66893e-07	5.66893e-07	5.66893e-07	5.66893e-07	5.66893e-07	5.66893e-07	5.66893e-07	5.66893e-07	5.66893e-07	5.66893e-07	5.66893e-07	5.66893e-07	5.66893e-07	5.66893e-07	5.66893e-07	5.66893e-07	5.66893e-07	5.66893e-07	5.66893e-07	5.66893e-07	5.66893e-07	5.66893e-07	5.66893e-07	5.66893e-07	5.66893e-07	5.66893e-07	5.66893e-07	5.66893e-07	5.66893e-07	5.66893e-07	5.66893e-07	5.66893e-07	5.66893e-07	5.66893e-07	5.66893e-07	5.66893e-07	5.66893e-07	5.66893e-07	5.66893e-07	5.66893e-07	5.66893e-07	5.66893e-07	5.66893e-07	5.66893e-07	5.66893e-07	5.66893e-07	5.66893e-07
0.64	5.66893e-07	5.66893e-07	5.66893e-07	5.66893e-07	5.66893e-07	5.66893e-07	5.66893e-07	5.66893e-07	5.66893e-07	5.66893e-07	5.66893e-07	5.66893e-07	5.66893e-07	5.66893e-07	5.66893e-07	5.66893e-07	5.66893e-07	5.66893e-07	5.66893e-07	5.66893e-07	5.66893e-07	5.66893e-07	5.66893e-07	5.66893e-07	5.66893e-07	5.66893e-07	5.66893e-07	5.66893e-07	5.66893e-07	5.66893e-07	5.66893e-07	5.66893e-07	5.66893e-07	5.66893e-07	5.66893e-07	5.66893e-07	5.66893e-07	5.66893e-07	5.66893e-07	5.66893e-07	5.66893e-07	5.66893e-07	5.66893e-07	5.66893e-07	5.66893e-07	5.66893e-07	5.66893e-07	5.66893e-07	5.66893e-07
0.62	5.66893e-07	5.66893e-07	5.66893e-07	5.66893e-07	5.66893e-07	5.66893e-07	5.66893e-07	5.66893e-07	5.66893e-07	5.66893e-07	5.66893e-07	5.66893e-07	5.66893e-07	5.66893e-07	5.66893e-07	5.66893e-07	5.66893e-07	5.66893e-07	5.66893e-07	5.66893e-07	5.66893e-07	5.66893e-07	5.66893e-07	5.66893e-07	5.66893e-07	5.66893e-07	5.66893e-07	5.66893e-07	5.66893e-07	5.66893e-07	5.66893e-07	5.66893e-07	5.66893e-07	5.66893e-07	5.66893e-07	5.66893e-07	5.66893e-07	5.66893e-07	5.66893e-07	5.66893e-07	5.66893e-07	5.66893e-07	5.66893e-07	5.66893e-07	5.66893e-07	5.66893e-07	5.66893e-07	5.66893e-07	5.66893e-07
0.6	5.66893e-07	5.66893e-07	5.66893e-07	5.66893e-07	5.66893e-07	5.66893e-07	5.66893e-07	5.66893e-07	5.66893e-07	5.66893e-07	5.66893e-07	5.66893e-07	5.66893e-07	5.66893e-07	5.66893e-07	5.66893e-07	5.66893e-07	5.66893e-07	5.66893e-07	5.66893e-07	5.66893e-07	5.66893e-07	5.66893e-07	5.66893e-07	5.66893e-07	5.66893e-07	5.66893e-07	5.66893e-07	5.66893e-07	5.66893e-07	5.66893e-07	5.66893e-07	5.66893e-07	5.66893e-07	5.66893e-07	5.66893e-07	5.66893e-07	5.66893e-07	5.66893e-07	5.66893e-07	5.66893e-07	5.66893e-07	5.66893e-07	5.66893e-07	5.66893e-07	5.66893e-07	5.66893e-07	5.66893e-07	5.66893e-07
0.58	5.66893e-07	5.66893e-07	5.66893e-07	5.66893e-07	5.66893e-07	5.66893e-07	5.66893e-07	5.66893e-07	5.66893e-07	5.66893e-07	5.66893e-07	5.66893e-07	5.66893e-07	5.66893e-07	5.66893e-07	5.66893e-07	5.66893e-07	5.66893e-07	5.66893e-07	5.66893e-07	5.66893e-07	5.66893e-07	5.66893e-07	5.66893e-07	5.66893e-07	5.66893e-07	5.66893e-07	5.66893e-07	5.66893e-07	5.66893e-07	5.66893e-07	5.66893e-07	5.66893e-07	5.66893e-07	5.66893e-07	5.66893e-07	5.66893e-07	5.66893e-07	5.66893e-07	5.66893e-07	5.66893e-07	5.66893e-07	5.66893e-07	5.66893e-07	5.66893e-07	5.66893e-07	5.66893e-07	5.66893e-07	5.66893e-07
0.56	5.66893e-07	5.66893e-07	5.66893e-07	5.66893e-07	5.66893e-07	5.66893e-07	5.66893e-07	5.66893e-07	5.66893e-07	5.66893e-07	5.66893e-07	5.66893e-07	5.66893e-07	5.66893e-07	5.66893e-07	5.66893e-07	5.66893e-07	5.66893e-07	5.66893e-07	5.66893e-07	5.66893e-07	5.66893e-07	5.66893e-07	5.66893e-07	5.66893e-07	5.66893e-07	5.66893e-07	5.66893e-07	5.66893e-07	5.66893e-07	5.66893e-07	5.66893e-07	5.66893e-07	5.66893e-07	5.66893e-07	5.66893e-07	5.66893e-07	5.66893e-07	5.66893e-07	5.66893e-07	5.66893e-07	5.66893e-07	5.66893e-07	5.66893e-07	5.66893e-07	5.66893e-07	5.66893e-07	5.66893e-07	5.66893e-07
0.54	5.66893e-07	5.66893e-07	5.66893e-07	5.66893e-07	5.66893e-07	5.66893e-07	5.66893e-07	5.66893e-07	5.66893e-07	5.66893e-07	5.66893e-07	5.66893e-07	5.66893e-07	5.66893e-07	5.66893e-07	5.66893e-07	5.66893e-07	5.66893e-07	5.66893e-07	5.66893e-07	5.66893e-07	5.66893e-07	5.66893e-07	5.66893e-07	5.66893e-07	5.66893e-07	5.66893e-07	5.66893e-07	5.66893e-07	5.66893e-07	5.66893e-07	5.66893e-07	5.66893e-07	5.66893e-07	5.66893e-07	5.66893e-07	5.66893e-07	5.66893e-07	5.66893e-07	5.66893e-07	5.66893e-07	5.66893e-07	5.66893e-07	5.66893e-07	5.66893e-07	5.66893e-07	5.66893e-07	5.66893e-07	5.66893e-07
0.52	5.66893e-07	5.66893e-07	5.66893e-07	5.66893e-07	5.66893e-07	5.66893e-07	5.66893e-07	5.66893e-07	5.66893e-07	5.66893e-07	5.66893e-07	5.66893e-07	5.66893e-07	5.66893e-07	5.66893e-07	5.66893e-07	5.66893e-07	5.66893e-07	5.66893e-07	5.66893e-07	5.66893e-07	5.66893e-07	5.66893e-07	5.66893e-07	5.66893e-07	5.66893e-07	5.66893e-07	5.66893e-07	5.66893e-07	5.66893e-07	5.66893e-07	5.66893e-07	5.66893e-07	5.66893e-07	5.66893e-07	5.66893e-07	5.66893e-07	5.66893e-07	5.66893e-07	5.66893e-07	5.66893e-07	5.66893e-07	5.66893e-07	5.66893e-07	5.66893e-07	5.66893e-07	5.66893e-07	5.66893e-07	5.66893e-07
0.5	5.66893e-07	5.66893e-07	5.66893e-07	5.66893e-07	5.66893e-07	5.66893e-07	5.66893e-07	5.66893e-07	5.66893e-07	5.66893e-07	5.66893e-07	5.66893e-07	5.66893e-07	5.66893e-07	5.66893e-07	5.66893e-07	5.66893e-07	5.66893e-07	5.66893e-07	5.66893e-07	5.66893e-07	5.66893e-07	5.66893e-07	5.66893e-07	5.66893e-07	5.66893e-07	5.66893e-07	5.66893e-07	5.66893e-07	5.66893e-07	5.66893e-07	5.66893e-07	5.66893e-07	5.66893e-07	5.66893e-07	5.66893e-07	5.66893e-07	5.66893e-07	5.66893e-07	5.66893e-07	5.66893e-07	5.66893e-07	5.66893e-07	5.66893e-07	5.66893e-07	5.66893e-07	5.66893e-07	5.66893e-07	5.66893e-07
0.48	5.66893e-07	5.66893e-07	5.66893e-07	5.66893e-07	5.66893e-07	5.66893e-07	5.66893e-07	5.66893e-07	5.66893e-07	5.66893e-07	5.66893e-07	5.66893e-07	5.66893e-07	5.66893e-07	5.66893e-07	5.66893e-07	5.66893e-07	5.66893e-07	5.66893e-07	5.66893e-07	5.66893e-07	5.66893e-07	5.66893e-07	5.66893e-07	5.66893e-07	5.66893e-07	5.66893e-07	5.66893e-07	5.66893e-07	5.66893e-07	5.66893e-07	5.66893e-07	5.66893e-07	5.66893e-07	5.66893e-07	5.66893e-07	5.66893e-07	5.66893e-07	5.66893e-07	5.66893e-07	5.66893e-07	5.66893e-07	5.66893e-07	5.66893e-07	5.66893e-07	5.66893e-07	5.66893e-07	5.66893e-07	5.66893e-07
0.46	5.66893e-07	5.09684e-07	5.66893e-07	5.66893e-07	5.66893e-07	5.66893e-07	5.66893e-07	5.66893e-07	5.66893e-07	5.66893e-07	5.66893e-07	5.66893e-07	5.66893e-07	5.66893e-07	5.66893e-07	5.66893e-07	5.66893e-07	5.66893e-07	5.66893e-07	5.66893e-07	5.66893e-07	5.66893e-07	5.66893e-07	5.66893e-07	5.66893e-07	5.66893e-07	5.66893e-07	5.66893e-07	5.66893e-07	5.66893e-07	5.66893e-07	5.66893e-07	5.66893e-07	5.66893e-07	5.66893e-07	5.66893e-07	5.66893e-07	5.66893e-07	5.66893e-07	5.66893e-07	5.66893e-07	5.66893e-07	5.66893e-07	5.66893e-07	5.66893e-07	5.66893e-07	5.66893e-07	5.66893e-07	5.66893e-07
0.44	5.66893e-07	5.09684e-07	5.27517e-07	5.66893e-07	5.66893e-07	5.66893e-07	5.66893e-07	5.66893e-07	5.66893e-07	5.66893e-07	5.66893e-07	5.66893e-07	5.66893e-07	5.66893e-07	5.66893e-07	5.66893e-07	5.66893e-07	5.66893e-07	5.66893e-07	5.66893e-07	5.66893e-07	5.66893e-07	5.66893e-07	5.66893e-07	5.66893e-07	5.66893e-07	5.66893e-07	5.66893e-07	5.66893e-07	5.66893e-07	5.66893e-07	5.66893e-07	5.66893e-07	5.66893e-07	5.66893e-07	5.66893e-07	5.66893e-07	5.66893e-07	5.66893e-07	5.66893e-07	5.66893e-07	5.66893e-07	5.66893e-07	5.66893e-07	5.66893e-07	5.66893e-07	5.66893e-07	5.66893e-07	5.66893e-07
0.42	5.66893e-07	4.5994e-07	5.12381e-07	5.66893e-07	5.66893e-07	5.66893e-07	5.66893e-07	5.66893e-07	5.66893e-07	5.66893e-07	5.66893e-07	5.66893e-07	5.66893e-07	5.66893e-07	5.66893e-07	5.66893e-07	5.66893e-07	5.66893e-07	5.66893e-07	5.66893e-07	5.66893e-07	5.66893e-07	5.66893e-07	5.66893e-07	5.66893e-07	5.66893e-07	5.66893e-07	5.66893e-07	5.66893e-07	5.66893e-07	5.66893e-07	5.66893e-07	5.66893e-07	5.66893e-07	5.66893e-07	5.66893e-07	5.66893e-07	5.66893e-07	5.66893e-07	5.66893e-07	5.66893e-07	5.66893e-07	5.66893e-07	5.66893e-07	5.66893e-07	5.66893e-07	5.66893e-07	5.66893e-07	5.66893e-07
0.4	5.66893e-07	4.15051e-07	4.6345e-07	5.31783e-07	5.66893e-07	5.66893e-07	5.66893e-07	5.66893e-07	5.66893e-07	5.66893e-07	5.66893e-07	5.66893e-07	5.66893e-07	5.66893e-07	5.66893e-07	5.66893e-07	5.66893e-07	5.66893e-07	5.66893e-07	5.66893e-07	5.66893e-07	5.66893e-07	5.66893e-07	5.66893e-07	5.66893e-07	5.66893e-07	5.66893e-07	5.66893e-07	5.66893e-07	5.66893e-07	5.21907e-07	5.66893e-07	5.66893e-07	5.66893e-07	5.66893e-07	5.66893e-07	5.66893e-07	5.66893e-07	5.66893e-07	5.66893e-07	5.66893e-07	5.66893e-07	5.66893e-07	5.66893e-07	5.66893e-07	5.66893e-07	5.66893e-07	5.66893e-07	5.66893e-07
0.38	5.66893e-07	3.74543e-07	4.47809e-07	4.98971e-07	5.66893e-07	5.66893e-07	5.66893e-07	5.66893e-07	5.66893e-07	5.66893e-07	5.66893e-07	5.66893e-07	5.66893e-07	5.66893e-07	5.66893e-07	5.66893e-07	5.66893e-07	5.66893e-07	5.66893e-07	5.66893e-07	5.66893e-07	5.66893e-07	5.66893e-07	5.66893e-07	5.66893e-07	5.66893e-07	5.66893e-07	5.66893e-07	5.66893e-07	5.66893e-07	4.38649e-07	5.66893e-07	5.66893e-07	5.66893e-07	5.66893e-07	5.66893e-07	5.66893e-07	5.66893e-07	5.66893e-07	5.66893e-07	5.66893e-07	5.66893e-07	5.66893e-07	5.66893e-07	5.66893e-07	5.66893e-07	5.66893e-07	5.66893e-07	5.66893e-07
0.36	5.32687e-07	3.37989e-07	4.19191e-07	4.53511e-07	5.66893e-07	5.66893e-07	5.66893e-07	5.66893e-07	5.66893e-07	5.66893e-07	5.66893e-07	5.66893e-07	5.66893e-07	5.66893e-07	5.66893e-07	5.66893e-07	5.66893e-07	5.66893e-07	5.66893e-07	5.66893e-07	5.66893e-07	5.66893e-07	5.66893e-07	5.66893e-07	5.66893e-07	5.66893e-07	5.66893e-07	5.66893e-07	5.66893e-07	5.66893e-07	3.65771e-07	5.66893e-07	5.66893e-07	5.66893e-07	5.66893e-07	5.66893e-07	5.66893e-07	5.66893e-07	5.66893e-07	5.66893e-07	5.66893e-07	5.66893e-07	5.66893e-07	5.66893e-07	5.66893e-07	5.66893e-07	5.66893e-07	5.66893e-07	5.66893e-07
0.34	5.00352e-07	2.75234e-07	3.92805e-07	4.12192e-07	5.66893e-07	5.66893e-07	5.66893e-07	5.66893e-07	5.66893e-07	5.66893e-07	5.66893e-07	5.66893e-07	5.66893e-07	5.66893e-07	5.66893e-07	5.66893e-07	5.66893e-07	5.66893e-07	5.66893e-07	5.66893e-07	5.66893e-07	5.66893e-07	5.66893e-07	5.66893e-07	5.66893e-07	5.66893e-07	5.66893e-07	5.66893e-07	5.66893e-07	5.66893e-07	3.37989e-07	5.66893e-07	5.66893e-07	5.66893e-07	5.66893e-07	5.66893e-07	5.66893e-07	5.66893e-07	5.66893e-07	5.66893e-07	5.66893e-07	5.66893e-07	5.66893e-07	5.66893e-07	5.66893e-07	5.66893e-07	5.66893e-07	5.66893e-07	5.66893e-07
0.32	4.60959e-07	2.56345e-07	3.53129e-07	3.62896e-07	5.66893e-07	5.66893e-07	5.66893e-07	5.66893e-07	5.66893e-07	5.66893e-07	5.66893e-07	5.66893e-07	5.66893e-07	5.66893e-07	5.66893e-07	5.66893e-07	5.66893e-07	5.66893e-07	5.66893e-07	5.66893e-07	5.66893e-07	5.66893e-07	5.66893e-07	5.66893e-07	5.66893e-07	5.66893e-07	5.66893e-07	5.66893e-07	5.42057e-07	5.66893e-07	2.8407e-07	5.66893e-07	5.64616e-07	5.66893e-07	5.66893e-07	5.66893e-07	5.66893e-07	5.66893e-07	5.66893e-07	5.66893e-07	5.66893e-07	5.66893e-07	5.66893e-07	5.66893e-07	5.66893e-07	5.66893e-07	5.66893e-07	5.66893e-07	5.66893e-07
0.3	4.29779e-07	2.31327e-07	3.33451e-07	3.29834e-07	5.66893e-07	5.66893e-07	5.66893e-07	5.66893e-07	5.66893e-07	5.66893e-07	5.66893e-07	5.66893e-07	5.66893e-07	5.66893e-07	5.66893e-07	5.66893e-07	5.66893e-07	5.66893e-07	5.66893e-07	5.66893e-07	5.66893e-07	5.66893e-07	2.0211e-07	5.66893e-07	5.66893e-07	5.66893e-07	5.00352e-07	5.66893e-07	4.96463e-07	5.66893e-07	2.35011e-07	5.64616e-07	5.28915e-07	5.66893e-07	5.66893e-07	5.66893e-07	5.66893e-07	5.66893e-07	5.66893e-07	5.66893e-07	5.66893e-07	5.66893e-07	5.66893e-07	5.66893e-07	5.66893e-07	5.66893e-07	5.66893e-07	5.66893e-07	5.66893e-07
0.28	3.94768e-07	1.88376e-07	2.9977e-07	2.99783e-07	5.66893e-07	5.49147e-07	5.66893e-07	5.66893e-07	5.28483e-07	5.66893e-07	5.66893e-07	5.66893e-07	5.66893e-07	5.66893e-07	5.66893e-07	5.66893e-07	5.66893e-07	5.66893e-07	5.66893e-07	5.66893e-07	5.66893e-07	1.7549e-07	1.89293e-07	5.66893e-07	5.66893e-07	5.66893e-07	4.25005e-07	5.21907e-07	4.35162e-07	5.66893e-07	2.13756e-07	5.28915e-07	4.97848e-07	5.66893e-07	5.66893e-07	5.66893e-07	5.66893e-07	5.66893e-07	5.66893e-07	5.66893e-07	5.66893e-07	5.66893e-07	5.66893e-07	5.66893e-07	5.66893e-07	5.66893e-07	5.66893e-07	5.66893e-07	5.66893e-07
0.26	3.65911e-07	1.64704e-07	2.72451e-07	2.63931e-07	5.66893e-07	4.99852e-07	5.49147e-07	5.66893e-07	4.58725e-07	5.66893e-07	5.66893e-07	5.66893e-07	5.66893e-07	5.66893e-07	5.66893e-07	5.66893e-07	5.66893e-07	5.66893e-07	5.66893e-07	5.66893e-07	5.66893e-07	1.62674e-07	1.7549e-07	5.66893e-07	5.66893e-07	5.66893e-07	3.77514e-07	4.5994e-07	3.65036e-07	5.66893e-07	1.74068e-07	4.97848e-07	4.65806e-07	5.66893e-07	5.66893e-07	5.66893e-07	5.66893e-07	5.66893e-07	5.66893e-07	5.66893e-07	5.66893e-07	5.66893e-07	5.66893e-07	5.66893e-07	5.66893e-07	5.66893e-07	5.66893e-07	5.66893e-07	5.66893e-07
0.24	3.32521e-07	1.30982e-07	2.46272e-07	2.32366e-07	5.66893e-07	4.62388e-07	4.99852e-07	5.4752e-07	4.12518e-07	5.66893e-07	5.66893e-07	5.66893e-07	5.66893e-07	5.66893e-07	5.66893e-07	5.66893e-07	5.66893e-07	5.66893e-07	5.66893e-07	1.76755e-07	5.12829e-07	1.49857e-07	1.62674e-07	5.66893e-07	5.66893e-07	5.66893e-07	2.81835e-07	3.98977e-07	3.19963e-07	5.66893e-07	1.57079e-07	4.65806e-07	4.32773e-07	5.66893e-07	5.66893e-07	5.66893e-07	5.66893e-07	5.66893e-07	5.66893e-07	5.66893e-07	5.66893e-07	5.66893e-07	5.66893e-07	5.66893e-07	5.66893e-07	5.66893e-07	5.46798e-07	5.66893e-07	5.66893e-07
0.22	3.02378e-07	1.14522e-07	2.07625e-07	2.04576e-07	5.66893e-07	4.23938e-07	4.62388e-07	4.9237e-07	3.45617e-07	5.66893e-07	5.66893e-07	5.28483e-07	5.66893e-07	5.66893e-07	5.66893e-07	5.66893e-07	5.66893e-07	5.66893e-07	5.66893e-07	1.5334e-07	4.63435e-07	1.3704e-07	1.49857e-07	5.66893e-07	5.66893e-07	4.55441e-07	2.25909e-07	2.75234e-07	2.56866e-07	5.18759e-07	1.25909e-07	4.32773e-07	3.94563e-07	5.66893e-07	5.66893e-07	5.66893e-07	5.66893e-07	5.66893e-07	5.66893e-07	5.53383e-07	5.66893e-07	5.66893e-07	5.66893e-07	5.66893e-07	5.66893e-07	5.66893e-07	5.21228e-07	5.66893e-07	5.66893e-07
0.2	2.64327e-07	9.32587e-08	1.87797e-07	1.74465e-07	5.66893e-07	3.86473e-07	4.23938e-07	4.27379e-07	2.99997e-07	5.66893e-07	5.66893e-07	4.58725e-07	5.66893e-07	5.66893e-07	5.66893e-07	5.66893e-07	5.28483e-07	5.66893e-07	5.66893e-07	1.33026e-07	4.04896e-07	1.24224e-07	1.3704e-07	5.66893e-07	5.66893e-07	3.65811e-07	1.85423e-07	2.10405e-07	2.15472e-07	4.35162e-07	9.93425e-08	3.94563e-07	3.55979e-07	5.66893e-07	5.66893e-07	5.66893e-07	5.66893e-07	5.66893e-07	5.66893e-07	5.4029e-07	5.66893e-07	5.66893e-07	5.66893e-07	5.66893e-07	5.66893e-07	5.66893e-07	5.08896e-07	5.66893e-07	5.66893e-07
0.18	2.30938e-07	6.9075e-08	1.53641e-07	1.44123e-07	5.66893e-07	3.46051e-07	3.86473e-07	3.58067e-07	2.51344e-07	5.66893e-07	5.66893e-07	3.98175e-07	5.53383e-07	5.66893e-07	5.66893e-07	5.66893e-07	4.42774e-07	5.66893e-07	4.95806e-07	1.1217e-07	3.53752e-07	1.11407e-07	1.24224e-07	5.66893e-07	5.66893e-07	2.86669e-07	1.35187e-07	1.41749e-07	1.65546e-07	3.49347e-07	7.71527e-08	3.55979e-07	3.12385e-07	5.66893e-07	5.66893e-07	5.66893e-07	5.66893e-07	5.66893e-07	5.66893e-07	5.15025e-07	5.66893e-07	5.66893e-07	5.66893e-07	5.66893e-07	5.66893e-07	5.66893e-07	4.90942e-07	5.66893e-07	5.47301e-07
0.16	1.94641e-07	5.08569e-08	1.29295e-07	1.19058e-07	4.68185e-07	3.07601e-07	3.46051e-07	3.10804e-07	2.18167e-07	5.66893e-07	5.66893e-07	3.45617e-07	5.27506e-07	5.66893e-07	5.66893e-07	5.10107e-07	3.8433e-07	5.66893e-07	4.33178e-07	9.45837e-08	2.98808e-07	9.95761e-08	1.11407e-07	5.66893e-07	5.66893e-07	2.25817e-07	1.04165e-07	9.85609e-08	1.21722e-07	2.80455e-07	5.8516e-08	3.12385e-07	2.75063e-07	5.66893e-07	5.66893e-07	5.66893e-07	5.66893e-07	5.41003e-07	5.41003e-07	4.90942e-07	5.66893e-07	5.66893e-07	5.66893e-07	5.66893e-07	5.66893e-07	5.66893e-07	4.73621e-07	4.75126e-07	5.66893e-07
0.14	1.5255e-07	3.89045e-08	1.02836e-07	9.83516e-08	3.8676e-07	2.59292e-07	3.07601e-07	2.51344e-07	1.70295e-07	5.06753e-07	5.66893e-07	2.89566e-07	5.02839e-07	5.07739e-07	5.66893e-07	4.27379e-07	3.22e-07	5.66893e-07	3.53752e-07	7.53475e-08	2.44019e-07	8.66608e-08	9.95761e-08	5.66893e-07	5.66893e-07	1.73329e-07	7.71527e-08	5.8516e-08	8.94986e-08	2.25149e-07	4.36855e-08	2.75063e-07	2.37303e-07	5.4752e-07	5.4752e-07	5.53383e-07	5.66893e-07	4.7148e-07	4.7148e-07	4.67985e-07	5.66893e-07	5.66893e-07	5.66893e-07	5.42057e-07	5.66893e-07	5.66893e-07	4.46101e-07	3.65036e-07	5.66893e-07
0.12	1.11487e-07	2.78332e-08	7.60984e-08	7.56755e-08	3.19496e-07	2.20842e-07	2.59292e-07	2.03259e-07	1.37716e-07	4.33797e-07	5.06753e-07	2.34169e-07	4.73621e-07	4.34783e-07	5.07739e-07	3.58067e-07	2.60398e-07	5.66893e-07	2.88889e-07	5.83415e-08	1.92662e-07	7.36469e-08	8.66608e-08	5.66893e-07	5.66893e-07	1.27633e-07	4.87941e-08	3.2357e-08	5.76805e-08	1.65546e-07	3.13506e-08	2.37303e-07	2.00536e-07	5.48041e-07	5.48041e-07	5.27506e-07	5.66893e-07	3.88379e-07	3.88379e-07	4.40792e-07	5.66893e-07	4.54705e-07	5.18759e-07	4.16459e-07	5.66893e-07	5.66893e-07	4.05356e-07	2.68401e-07	5.49976e-07
0.1	9.84386e-08	1.92567e-08	7.22579e-08	5.82277e-08	2.53787e-07	1.83378e-07	2.20842e-07	1.64374e-07	1.07497e-07	3.61826e-07	4.33797e-07	1.96192e-07	4.25241e-07	3.61826e-07	4.34783e-07	2.69779e-07	2.03259e-07	5.56049e-07	2.35919e-07	4.39079e-08	1.52113e-07	6.17174e-08	7.36469e-08	4.72247e-07	5.66893e-07	8.99305e-08	3.18498e-08	1.74731e-08	3.55765e-08	1.21722e-07	1.95164e-08	2.00536e-07	1.61541e-07	5.66893e-07	4.96463e-07	4.73621e-07	5.66893e-07	3.12143e-07	3.12143e-07	4.05356e-07	4.49424e-07	3.49347e-07	4.16459e-07	3.06211e-07	5.66893e-07	4.95909e-07	3.68332e-07	1.72981e-07	5.26645e-07
0.08	5.11469e-08	1.20496e-08	4.3985e-08	4.15266e-08	1.83225e-07	1.45913e-07	1.83378e-07	1.19538e-07	8.09916e-08	2.88869e-07	3.61826e-07	1.53142e-07	3.63948e-07	2.89855e-07	3.61826e-07	1.8937e-07	1.53142e-07	4.44642e-07	1.7638e-07	2.94941e-08	1.12257e-07	4.91965e-08	6.17174e-08	3.33235e-07	4.72247e-07	6.01623e-08	1.76117e-08	8.31532e-09	1.92336e-08	7.84477e-08	1.22458e-08	1.61541e-07	1.2243e-07	4.24989e-07	4.24989e-07	4.00532e-07	4.35504e-07	2.4516e-07	2.4516e-07	3.43433e-07	3.26033e-07	2.43346e-07	2.80455e-07	1.97348e-07	4.68022e-07	4.29853e-07	3.06934e-07	9.3518e-08	4.09246e-07
0.06	3.49738e-08	6.59455e-09	2.66289e-08	2.95433e-08	1.349e-07	1.07463e-07	1.45913e-07	8.39092e-08	5.44286e-08	2.16898e-07	2.88869e-07	1.15382e-07	2.61487e-07	2.17884e-07	2.89855e-07	1.19538e-07	1.03759e-07	3.34221e-07	1.31867e-07	1.87171e-08	7.74354e-08	3.69713e-08	4.91965e-08	2.34645e-07	3.33235e-07	3.49427e-08	8.92803e-09	3.65662e-09	7.98888e-09	5.05583e-08	7.30553e-09	1.2243e-07	8.16882e-08	2.91076e-07	2.91076e-07	3.0412e-07	2.90115e-07	1.65008e-07	1.65008e-07	2.7381e-07	2.19808e-07	1.41713e-07	1.70082e-07	1.09616e-07	3.69432e-07	3.3255e-07	2.41353e-07	3.76801e-08	3.51337e-07
0.04	4.32339e-09	2.62902e-09	1.44696e-08	1.86866e-08	9.29639e-08	7.30553e-08	1.07463e-07	5.41331e-08	3.48284e-08	1.44928e-07	2.16898e-07	8.30004e-08	1.65145e-07	1.44928e-07	2.17884e-07	6.78565e-08	6.40861e-08	2.22814e-07	8.65834e-08	1.00158e-08	4.82705e-08	2.46475e-08	3.69713e-08	1.36054e-07	2.34645e-07	1.54569e-08	3.22247e-09	1.47416e-09	2.43983e-09	2.61584e-08	3.97318e-09	8.16882e-08	4.07483e-08	1.32452e-07	1.5111e-07	1.93135e-07	1.45825e-07	1.04889e-07	1.04889e-07	1.85978e-07	1.30378e-07	6.71538e-08	8.53631e-08	4.22679e-08	2.34237e-07	1.8974e-07	1.69615e-07	9.45945e-09	2.23138e-07
0.02	1.25698e-09	9.07242e-10	4.68709e-09	1.03805e-08	5.8801e-08	3.36192e-08	7.30553e-08	2.69649e-08	1.92921e-08	7.25624e-08	1.44928e-07	5.66972e-08	7.97791e-08	7.25624e-08	1.44928e-07	2.7409e-08	3.4171e-08	1.11407e-07	5.21813e-08	4.14989e-09	2.27312e-08	1.23238e-08	2.46475e-08	5.30415e-08	1.36054e-07	4.68214e-09	8.75214e-10	6.74372e-10	6.79652e-10	1.08652e-08	1.64646e-09	4.07483e-08	5.12686e-09	3.02495e-08	4.29881e-08	1.12067e-07	6.58999e-08	4.82942e-08	4.82942e-08	9.62683e-08	5.95825e-08	1.9694e-08	2.75186e-08	8.7817e-09	1.16213e-07	8.36162e-08	1.0249e-07	2.73827e-09	9.35026e-08
0	8.21256e-10	3.64368e-10	6.783e-10	6.66469e-09	3.08587e-08	1.32111e-08	2.5732e-08	9.95761e-09	6.89145e-09	2.08025e-08	5.87597e-08	3.36192e-08	3.76629e-08	2.93799e-08	6.04358e-08	1.68589e-08	1.60702e-08	6.04358e-08	2.70137e-08	1.34083e-09	1.05491e-08	6.4478e-09	1.30139e-08	1.94223e-08	5.89569e-08	4.4478e-09	6.48161e-10	5.4478e-10	6.4078e-10	9.4478e-09	1.04646e-09	2.08025e-08	1.03142e-09	5.48161e-10	6.4478e-10	4.37632e-08	1.31125e-08	1.19294e-08	9.74071e-09	3.58546e-08	1.98166e-08	1.53801e-09	1.92251e-09	1.05491e-09	3.37405e-08	2.19603e-08	4.95114e-08	1.01682e-09	5.35345e-09
[truncated: 152 more columns]

## Sheet: Fig2. d
1.25774e-08	0.01	2.32e-17	0.02
1.3132e-08	0.02	3.24861e-17	0.04
1.36868e-08	0.02	4.17722e-17	0.05
1.42414e-08	0.02	5.10583e-17	0.13
1.47962e-08	0.02	6.03443e-17	0.15
1.53509e-08	0.02	6.96304e-17	0.19
1.59055e-08	0.02	7.89165e-17	0.21
1.64603e-08	0.02	8.82026e-17	0.21
1.7015e-08	0.02	9.74887e-17	0.27
1.75696e-08	0.03	1.06775e-16	0.3
1.81244e-08	0.03	1.16061e-16	0.3
1.86791e-08	0.03	1.25347e-16	0.31
1.92337e-08	0.04	1.34633e-16	0.32
1.97884e-08	0.05	1.43919e-16	0.34
2.03432e-08	0.05	1.53205e-16	0.35
2.08978e-08	0.05	1.62491e-16	0.35
2.14526e-08	0.05	1.71777e-16	0.35
2.20073e-08	0.05	1.81063e-16	0.36
2.2562e-08	0.05	1.9035e-16	0.36
2.31167e-08	0.05	1.99636e-16	0.37
2.36714e-08	0.05	2.08922e-16	0.37
2.42261e-08	0.05	2.18208e-16	0.39
2.47808e-08	0.05	2.27494e-16	0.4
2.53354e-08	0.05	2.3678e-16	0.4
2.58902e-08	0.05	2.46066e-16	0.41
2.64449e-08	0.05	2.55352e-16	0.41
2.69995e-08	0.05	2.64638e-16	0.41
2.75543e-08	0.05	2.73924e-16	0.42
2.8109e-08	0.05	2.8321e-16	0.42
2.86636e-08	0.05	2.92496e-16	0.42
2.92184e-08	0.05	3.01783e-16	0.42
2.97731e-08	0.05	3.11069e-16	0.42
3.03277e-08	0.06	3.20355e-16	0.42
3.08825e-08	0.06	3.29641e-16	0.42
3.14372e-08	0.06	3.38927e-16	0.42
3.19919e-08	0.07	3.48213e-16	0.43
3.25466e-08	0.07	3.57499e-16	0.43
3.31013e-08	0.07	3.66785e-16	0.47
3.3656e-08	0.07	3.76071e-16	0.47
3.42107e-08	0.07	3.85357e-16	0.47
3.47654e-08	0.08	3.94643e-16	0.47
3.53201e-08	0.09	4.0393e-16	0.48
3.58748e-08	0.09	4.13216e-16	0.49
3.64294e-08	0.09	4.22502e-16	0.49
3.69842e-08	0.09	4.31788e-16	0.5
3.75389e-08	0.09	4.41074e-16	0.51
3.80935e-08	0.09	4.5036e-16	0.51
3.86483e-08	0.09	4.59646e-16	0.51
3.9203e-08	0.09	4.68932e-16	0.52
3.97577e-08	0.09	4.78218e-16	0.54
4.03124e-08	0.09	4.87504e-16	0.54
4.08671e-08	0.09	4.9679e-16	0.55
4.14218e-08	0.09	5.06076e-16	0.56
4.19765e-08	0.09	5.15363e-16	0.56
4.25312e-08	0.09	5.24649e-16	0.56
4.30858e-08	0.09	5.33935e-16	0.57
4.36406e-08	0.12	5.43221e-16	0.57
4.41953e-08	0.12	5.52507e-16	0.57
4.475e-08	0.12	5.61793e-16	0.57
4.53047e-08	0.12	5.71079e-16	0.58
4.58594e-08	0.12	5.80365e-16	0.59
4.64141e-08	0.12	5.89651e-16	0.59
4.69688e-08	0.12	5.98937e-16	0.6
4.75234e-08	0.12	6.08223e-16	0.61
4.80782e-08	0.12	6.1751e-16	0.61
4.86329e-08	0.12	6.26796e-16	0.61
4.91875e-08	0.12	6.36082e-16	0.61
4.97423e-08	0.12	6.45368e-16	0.61
5.0297e-08	0.12	6.54654e-16	0.61
5.08516e-08	0.12	6.6394e-16	0.61
5.14064e-08	0.12	6.73226e-16	0.61
5.19611e-08	0.12	6.82512e-16	0.61
5.25158e-08	0.12	6.91798e-16	0.61
5.30705e-08	0.12	7.01084e-16	0.61
5.36252e-08	0.12	7.1037e-16	0.61
5.41799e-08	0.12	7.19656e-16	0.63
5.47346e-08	0.12	7.28943e-16	0.63
5.52893e-08	0.12	7.38229e-16	0.63
5.5844e-08	0.12	7.47515e-16	0.64
5.63987e-08	0.12	7.56801e-16	0.65
5.69534e-08	0.12	7.66087e-16	0.65
5.75081e-08	0.12	7.75373e-16	0.65
5.80628e-08	0.13	7.84659e-16	0.66
5.86175e-08	0.13	7.93945e-16	0.66
5.91722e-08	0.13	8.03231e-16	0.66
5.97269e-08	0.13	8.12517e-16	0.67
6.02816e-08	0.13	8.21803e-16	0.67
6.08363e-08	0.14	8.31089e-16	0.67
6.1391e-08	0.14	8.40376e-16	0.67
6.19457e-08	0.15	8.49662e-16	0.67
6.25004e-08	0.15	8.58948e-16	0.67
6.30551e-08	0.15	8.68234e-16	0.67
6.36098e-08	0.15	8.7752e-16	0.67
6.41645e-08	0.15	8.86806e-16	0.67
6.47192e-08	0.15	8.96092e-16	0.67
6.52739e-08	0.15	9.05378e-16	0.68
6.58286e-08	0.15	9.14664e-16	0.68
6.63833e-08	0.15	9.2395e-16	0.69
6.6938e-08	0.15	9.33236e-16	0.7
6.74927e-08	0.15	9.42523e-16	0.7
6.80474e-08	0.15	9.51809e-16	0.7
6.86021e-08	0.15	9.61095e-16	0.71
6.91568e-08	0.16	9.70381e-16	0.72
6.97115e-08	0.16	9.79667e-16	0.72
7.02662e-08	0.16	9.88953e-16	0.72
7.08209e-08	0.16	9.98239e-16	0.72
7.13756e-08	0.16	1.00753e-15	0.72
7.19303e-08	0.16	1.01681e-15	0.73
7.2485e-08	0.18	1.0261e-15	0.74
7.30396e-08	0.18	1.03538e-15	0.74
7.35944e-08	0.21	1.04467e-15	0.74
7.41491e-08	0.21	1.05396e-15	0.74
7.47037e-08	0.21	1.06324e-15	0.74
7.52585e-08	0.21	1.07253e-15	0.74
7.58132e-08	0.21	1.08181e-15	0.74
7.63679e-08	0.21	1.0911e-15	0.75
7.69226e-08	0.21	1.10039e-15	0.75
7.74773e-08	0.21	1.10967e-15	0.75
7.8032e-08	0.21	1.11896e-15	0.75
7.85867e-08	0.22	1.12824e-15	0.75
7.91414e-08	0.22	1.13753e-15	0.75
7.96961e-08	0.22	1.14682e-15	0.75
8.02508e-08	0.22	1.1561e-15	0.75
8.08055e-08	0.22	1.16539e-15	0.75
8.13602e-08	0.22	1.17467e-15	0.75
8.19149e-08	0.22	1.18396e-15	0.75
8.24696e-08	0.22	1.19325e-15	0.75
8.30243e-08	0.22	1.20253e-15	0.75
8.3579e-08	0.22	1.21182e-15	0.75
8.41337e-08	0.22	1.22111e-15	0.75
8.46884e-08	0.22	1.23039e-15	0.75
8.52431e-08	0.22	1.23968e-15	0.75
8.57978e-08	0.22	1.24896e-15	0.76
8.63525e-08	0.22	1.25825e-15	0.76
8.69072e-08	0.22	1.26754e-15	0.76
8.74619e-08	0.22	1.27682e-15	0.76
8.80166e-08	0.22	1.28611e-15	0.76
8.85713e-08	0.22	1.29539e-15	0.76
8.9126e-08	0.22	1.30468e-15	0.76
8.96807e-08	0.24	1.31397e-15	0.76
9.02353e-08	0.24	1.32325e-15	0.76
9.07901e-08	0.24	1.33254e-15	0.76
9.13448e-08	0.24	1.34182e-15	0.76
9.18995e-08	0.24	1.35111e-15	0.76
9.24542e-08	0.24	1.3604e-15	0.76
9.30089e-08	0.24	1.36968e-15	0.76
9.35636e-08	0.24	1.37897e-15	0.76
9.41183e-08	0.24	1.38825e-15	0.76
9.4673e-08	0.24	1.39754e-15	0.76
9.52277e-08	0.24	1.40683e-15	0.76
9.57824e-08	0.24	1.41611e-15	0.76
9.63371e-08	0.24	1.4254e-15	0.76
9.68918e-08	0.24	1.43469e-15	0.76
9.74465e-08	0.24	1.44397e-15	0.76
9.80012e-08	0.25	1.45326e-15	0.76
9.85559e-08	0.26	1.46254e-15	0.76
9.91106e-08	0.26	1.47183e-15	0.77
9.96653e-08	0.26	1.48112e-15	0.77
1.0022e-07	0.26	1.4904e-15	0.77
1.00775e-07	0.26	1.49969e-15	0.77
1.01329e-07	0.26	1.50897e-15	0.77
1.01884e-07	0.26	1.51826e-15	0.77
1.02439e-07	0.26	1.52755e-15	0.77
1.02993e-07	0.26	1.53683e-15	0.77
1.03548e-07	0.26	1.54612e-15	0.77
1.04103e-07	0.26	1.5554e-15	0.77
1.04658e-07	0.26	1.56469e-15	0.77
1.05212e-07	0.26	1.57398e-15	0.77
1.05767e-07	0.27	1.58326e-15	0.77
1.06322e-07	0.27	1.59255e-15	0.78
1.06876e-07	0.27	1.60183e-15	0.78
1.07431e-07	0.29	1.61112e-15	0.78
1.07986e-07	0.29	1.62041e-15	0.78
1.0854e-07	0.29	1.62969e-15	0.78
1.09095e-07	0.29	1.63898e-15	0.78
1.0965e-07	0.29	1.64827e-15	0.78
1.10205e-07	0.29	1.65755e-15	0.78
1.10759e-07	0.29	1.66684e-15	0.78
1.11314e-07	0.29	1.67612e-15	0.78
1.11869e-07	0.29	1.68541e-15	0.78
1.12423e-07	0.29	1.6947e-15	0.78
1.12978e-07	0.29	1.70398e-15	0.79
1.13533e-07	0.29	1.71327e-15	0.79
1.14087e-07	0.29	1.72255e-15	0.79
1.14642e-07	0.29	1.73184e-15	0.79
1.15197e-07	0.29	1.74113e-15	0.79
1.15752e-07	0.29	1.75041e-15	0.79
1.16306e-07	0.29	1.7597e-15	0.8
1.16861e-07	0.29	1.76898e-15	0.8
1.17416e-07	0.29	1.77827e-15	0.8
1.1797e-07	0.29	1.78756e-15	0.8
1.18525e-07	0.29	1.79684e-15	0.8
1.1908e-07	0.29	1.80613e-15	0.8
1.19634e-07	0.29	1.81541e-15	0.8
1.20189e-07	0.29	1.8247e-15	0.81
1.20744e-07	0.29	1.83399e-15	0.81
1.21299e-07	0.29	1.84327e-15	0.81
1.21853e-07	0.3	1.85256e-15	0.81
1.22408e-07	0.3	1.86185e-15	0.81
1.22963e-07	0.3	1.87113e-15	0.81
1.23517e-07	0.3	1.88042e-15	0.81
1.24072e-07	0.3	1.8897e-15	0.81
1.24627e-07	0.3	1.89899e-15	0.81
1.25181e-07	0.3	1.90828e-15	0.81
1.25736e-07	0.3	1.91756e-15	0.81
1.26291e-07	0.3	1.92685e-15	0.81
1.26846e-07	0.3	1.93613e-15	0.81
1.274e-07	0.3	1.94542e-15	0.81
1.27955e-07	0.3	1.95471e-15	0.81
1.2851e-07	0.3	1.96399e-15	0.81
1.29064e-07	0.3	1.97328e-15	0.83
1.29619e-07	0.3	1.98256e-15	0.84
1.30174e-07	0.3	1.99185e-15	0.85
1.30728e-07	0.3	2.00114e-15	0.85
1.31283e-07	0.3	2.01042e-15	0.85
1.31838e-07	0.3	2.01971e-15	0.85
1.32393e-07	0.3	2.02899e-15	0.85
1.32947e-07	0.3	2.03828e-15	0.85
1.33502e-07	0.3	2.04757e-15	0.85
1.34057e-07	0.3	2.05685e-15	0.85
1.34611e-07	0.3	2.06614e-15	0.85
1.35166e-07	0.3	2.07543e-15	0.85
1.35721e-07	0.3	2.08471e-15	0.85
1.36275e-07	0.31	2.094e-15	0.85
1.3683e-07	0.31	2.10328e-15	0.85
1.37385e-07	0.31	2.11257e-15	0.85
1.3794e-07	0.31	2.12186e-15	0.85
1.38494e-07	0.31	2.13114e-15	0.85
1.39049e-07	0.31	2.14043e-15	0.85
1.39604e-07	0.31	2.14971e-15	0.85
1.40158e-07	0.31	2.159e-15	0.85
1.40713e-07	0.31	2.16829e-15	0.85
1.41268e-07	0.31	2.17757e-15	0.85
1.41822e-07	0.31	2.18686e-15	0.85
1.42377e-07	0.31	2.19614e-15	0.86
1.42932e-07	0.32	2.20543e-15	0.86
1.43487e-07	0.32	2.21472e-15	0.87
1.44041e-07	0.32	2.224e-15	0.87
1.44596e-07	0.32	2.23329e-15	0.87
1.45151e-07	0.32	2.24257e-15	0.87
1.45705e-07	0.32	2.25186e-15	0.87
1.4626e-07	0.32	2.26115e-15	0.87
1.46815e-07	0.32	2.27043e-15	0.87
1.47369e-07	0.32	2.27972e-15	0.87
1.47924e-07	0.32	2.28901e-15	0.87
1.48479e-07	0.32	2.29829e-15	0.87
1.49034e-07	0.32	2.30758e-15	0.87
1.49588e-07	0.32	2.31686e-15	0.87
1.50143e-07	0.32	2.32615e-15	0.87
1.50698e-07	0.32	2.33544e-15	0.87
1.51252e-07	0.32	2.34472e-15	0.87
1.51807e-07	0.32	2.35401e-15	0.87
1.52362e-07	0.33	2.36329e-15	0.87
1.52916e-07	0.33	2.37258e-15	0.87
1.53471e-07	0.33	2.38187e-15	0.87
1.54026e-07	0.33	2.39115e-15	0.87
1.54581e-07	0.33	2.40044e-15	0.87
1.55135e-07	0.33	2.40972e-15	0.87
1.5569e-07	0.34	2.41901e-15	0.87
1.56245e-07	0.34	2.4283e-15	0.87
1.56799e-07	0.34	2.43758e-15	0.87
1.57354e-07	0.34	2.44687e-15	0.87
1.57909e-07	0.34	2.45615e-15	0.87
1.58463e-07	0.34	2.46544e-15	0.87
1.59018e-07	0.34	2.47473e-15	0.87
1.59573e-07	0.34	2.48401e-15	0.87
1.60128e-07	0.35	2.4933e-15	0.87
1.60682e-07	0.35	2.50258e-15	0.87
1.61237e-07	0.35	2.51187e-15	0.87
1.61792e-07	0.36	2.52116e-15	0.89
1.62346e-07	0.36	2.53044e-15	0.89
1.62901e-07	0.36	2.53973e-15	0.89
1.63456e-07	0.36	2.54902e-15	0.89
1.6401e-07	0.36	2.5583e-15	0.89
1.64565e-07	0.37	2.56759e-15	0.89
1.6512e-07	0.37	2.57687e-15	0.89
1.65675e-07	0.38	2.58616e-15	0.89
1.66229e-07	0.38	2.59545e-15	0.89
1.66784e-07	0.38	2.60473e-15	0.89
1.67339e-07	0.38	2.61402e-15	0.89
1.67893e-07	0.38	2.6233e-15	0.89
1.68448e-07	0.38	2.63259e-15	0.89
1.69003e-07	0.38	2.64188e-15	0.89
1.69557e-07	0.39	2.65116e-15	0.89
1.70112e-07	0.39	2.66045e-15	0.89
1.70667e-07	0.39	2.66973e-15	0.89
1.71222e-07	0.39	2.67902e-15	0.89
1.71776e-07	0.39	2.68831e-15	0.89
1.72331e-07	0.39	2.69759e-15	0.89
1.72886e-07	0.4	2.70688e-15	0.89
1.7344e-07	0.4	2.71616e-15	0.89
1.73995e-07	0.41	2.72545e-15	0.89
1.7455e-07	0.41	2.73474e-15	0.89
1.75104e-07	0.41	2.74402e-15	0.9
1.75659e-07	0.41	2.75331e-15	0.9
1.76214e-07	0.41	2.7626e-15	0.9
1.76769e-07	0.41	2.77188e-15	0.9
1.77323e-07	0.41	2.78117e-15	0.9
1.77878e-07	0.41	2.79045e-15	0.9
1.78433e-07	0.41	2.79974e-15	0.9
1.78987e-07	0.41	2.80903e-15	0.9
1.79542e-07	0.41	2.81831e-15	0.9
1.80097e-07	0.41	2.8276e-15	0.9
1.80651e-07	0.41	2.83688e-15	0.9
1.81206e-07	0.41	2.84617e-15	0.9
1.81761e-07	0.41	2.85546e-15	0.9
1.82316e-07	0.41	2.86474e-15	0.9
1.8287e-07	0.41	2.87403e-15	0.9
1.83425e-07	0.42	2.88331e-15	0.9
1.8398e-07	0.44	2.8926e-15	0.9
1.84534e-07	0.44	2.90189e-15	0.9
1.85089e-07	0.44	2.91117e-15	0.9
1.85644e-07	0.44	2.92046e-15	0.9
1.86198e-07	0.44	2.92974e-15	0.9
1.86753e-07	0.44	2.93903e-15	0.9
1.87308e-07	0.44	2.94832e-15	0.9
1.87863e-07	0.44	2.9576e-15	0.9
1.88417e-07	0.44	2.96689e-15	0.9
1.88972e-07	0.44	2.97618e-15	0.9
1.89527e-07	0.44	2.98546e-15	0.9
1.90081e-07	0.44	2.99475e-15	0.9
1.90636e-07	0.44	3.00403e-15	0.9
1.91191e-07	0.44	3.01332e-15	0.9
1.91745e-07	0.44	3.02261e-15	0.9
1.923e-07	0.44	3.03189e-15	0.9
1.92855e-07	0.44	3.04118e-15	0.9
1.9341e-07	0.44	3.05046e-15	0.9
1.93964e-07	0.44	3.05975e-15	0.9
1.94519e-07	0.44	3.06904e-15	0.9
1.95074e-07	0.44	3.07832e-15	0.9
1.95628e-07	0.44	3.08761e-15	0.9
1.96183e-07	0.45	3.09689e-15	0.9
1.96738e-07	0.45	3.10618e-15	0.9
1.97292e-07	0.45	3.11547e-15	0.9
1.97847e-07	0.45	3.12475e-15	0.9
1.98402e-07	0.45	3.13404e-15	0.9
1.98957e-07	0.45	3.14332e-15	0.9
1.99511e-07	0.45	3.15261e-15	0.9
2.00066e-07	0.45	3.1619e-15	0.9
2.00621e-07	0.47	3.17118e-15	0.9
2.01175e-07	0.47	3.18047e-15	0.9
2.0173e-07	0.47	3.18976e-15	0.9
2.02285e-07	0.47	3.19904e-15	0.9
2.02839e-07	0.47	3.20833e-15	0.9
2.03394e-07	0.49	3.21761e-15	0.9
2.03949e-07	0.49	3.2269e-15	0.9
2.04504e-07	0.49	3.23619e-15	0.9
2.05058e-07	0.49	3.24547e-15	0.9
2.05613e-07	0.49	3.25476e-15	0.9
2.06168e-07	0.49	3.26404e-15	0.9
2.06722e-07	0.49	3.27333e-15	0.9
2.07277e-07	0.49	3.28262e-15	0.9
2.07832e-07	0.49	3.2919e-15	0.9
2.08386e-07	0.49	3.30119e-15	0.9
2.08941e-07	0.49	3.31047e-15	0.9
2.09496e-07	0.49	3.31976e-15	0.9
2.10051e-07	0.49	3.32905e-15	0.9
2.10605e-07	0.49	3.33833e-15	0.9
2.1116e-07	0.49	3.34762e-15	0.9
2.11715e-07	0.5	3.3569e-15	0.9
2.12269e-07	0.5	3.36619e-15	0.9
2.12824e-07	0.5	3.37548e-15	0.9
2.13379e-07	0.5	3.38476e-15	0.9
2.13933e-07	0.5	3.39405e-15	0.9
2.14488e-07	0.5	3.40334e-15	0.9
2.15043e-07	0.5	3.41262e-15	0.9
2.15598e-07	0.5	3.42191e-15	0.9
2.16152e-07	0.5	3.43119e-15	0.9
2.16707e-07	0.5	3.44048e-15	0.9
2.17262e-07	0.5	3.44977e-15	0.9
2.17816e-07	0.5	3.45905e-15	0.9
2.18371e-07	0.5	3.46834e-15	0.9
2.18926e-07	0.5	3.47762e-15	0.9
2.1948e-07	0.5	3.48691e-15	0.9
2.20035e-07	0.5	3.4962e-15	0.9
2.2059e-07	0.51	3.50548e-15	0.9
2.21145e-07	0.51	3.51477e-15	0.9
2.21699e-07	0.51	3.52405e-15	0.9
2.22254e-07	0.51	3.53334e-15	0.9
2.22809e-07	0.51	3.54263e-15	0.9
2.23363e-07	0.51	3.55191e-15	0.9
2.23918e-07	0.51	3.5612e-15	0.9
2.24473e-07	0.51	3.57048e-15	0.9
2.25027e-07	0.51	3.57977e-15	0.9
2.25582e-07	0.51	3.58906e-15	0.9
2.26137e-07	0.51	3.59834e-15	0.9
2.26692e-07	0.51	3.60763e-15	0.9
2.27246e-07	0.51	3.61692e-15	0.9
2.27801e-07	0.51	3.6262e-15	0.9
2.28356e-07	0.51	3.63549e-15	0.9
2.2891e-07	0.51	3.64477e-15	0.9
2.29465e-07	0.51	3.65406e-15	0.9
2.3002e-07	0.51	3.66335e-15	0.9
2.30574e-07	0.51	3.67263e-15	0.9
2.31129e-07	0.52	3.68192e-15	0.9
2.31684e-07	0.52	3.6912e-15	0.9
2.32239e-07	0.52	3.70049e-15	0.9
2.32793e-07	0.52	3.70978e-15	0.9
2.33348e-07	0.52	3.71906e-15	0.9
2.33903e-07	0.52	3.72835e-15	0.9
2.34457e-07	0.52	3.73763e-15	0.9
2.35012e-07	0.52	3.74692e-15	0.9
2.35567e-07	0.52	3.75621e-15	0.9
2.36121e-07	0.53	3.76549e-15	0.9
2.36676e-07	0.53	3.77478e-15	0.9
2.37231e-07	0.53	3.78406e-15	0.9
2.37786e-07	0.53	3.79335e-15	0.9
2.3834e-07	0.53	3.80264e-15	0.9
2.38895e-07	0.53	3.81192e-15	0.9
2.3945e-07	0.53	3.82121e-15	0.91
2.40004e-07	0.53	3.8305e-15	0.91
2.40559e-07	0.53	3.83978e-15	0.91
2.41114e-07	0.53	3.84907e-15	0.91
2.41668e-07	0.53	3.85835e-15	0.91
2.42223e-07	0.53	3.86764e-15	0.91
2.42778e-07	0.53	3.87693e-15	0.91
2.43333e-07	0.53	3.88621e-15	0.91
2.43887e-07	0.53	3.8955e-15	0.91
2.44442e-07	0.53	3.90478e-15	0.91
2.44997e-07	0.53	3.91407e-15	0.91
2.45551e-07	0.54	3.92336e-15	0.91
2.46106e-07	0.54	3.93264e-15	0.91
2.46661e-07	0.54	3.94193e-15	0.91
2.47215e-07	0.54	3.95121e-15	0.91
2.4777e-07	0.54	3.9605e-15	0.91
2.48325e-07	0.54	3.96979e-15	0.91
2.4888e-07	0.54	3.97907e-15	0.91
2.49434e-07	0.54	3.98836e-15	0.91
2.49989e-07	0.54	3.99764e-15	0.91
2.50544e-07	0.54	4.00693e-15	0.91
2.51098e-07	0.54	4.01622e-15	0.91
2.51653e-07	0.54	4.0255e-15	0.91
2.52208e-07	0.54	4.03479e-15	0.91
2.52762e-07	0.54	4.04408e-15	0.91
2.53317e-07	0.54	4.05336e-15	0.91
2.53872e-07	0.55	4.06265e-15	0.91
2.54427e-07	0.55	4.07193e-15	0.91
2.54981e-07	0.55	4.08122e-15	0.91
2.55536e-07	0.55	4.09051e-15	0.91
2.56091e-07	0.55	4.09979e-15	0.91
2.56645e-07	0.55	4.10908e-15	0.91
2.572e-07	0.55	4.11836e-15	0.91
2.57755e-07	0.55	4.12765e-15	0.91
2.58309e-07	0.55	4.13694e-15	0.91
2.58864e-07	0.55	4.14622e-15	0.91
2.59419e-07	0.55	4.15551e-15	0.91
2.59974e-07	0.55	4.16479e-15	0.91
2.60528e-07	0.55	4.17408e-15	0.91
2.61083e-07	0.55	4.18337e-15	0.91
2.61638e-07	0.55	4.19265e-15	0.91
2.62192e-07	0.56	4.20194e-15	0.91
2.62747e-07	0.56	4.21122e-15	0.91
2.63302e-07	0.56	4.22051e-15	0.91
2.63856e-07	0.56	4.2298e-15	0.91
2.64411e-07	0.56	4.23908e-15	0.91
2.64966e-07	0.56	4.24837e-15	0.91
2.65521e-07	0.56	4.25766e-15	0.91
2.66075e-07	0.56	4.26694e-15	0.91
2.6663e-07	0.56	4.27623e-15	0.91
2.67185e-07	0.56	4.28551e-15	0.91
2.67739e-07	0.56	4.2948e-15	0.91
2.68294e-07	0.56	4.30409e-15	0.91
2.68849e-07	0.56	4.31337e-15	0.91
2.69403e-07	0.56	4.32266e-15	0.91
2.69958e-07	0.57	4.33194e-15	0.91
2.70513e-07	0.57	4.34123e-15	0.91
2.71068e-07	0.57	4.35052e-15	0.91
2.71622e-07	0.57	4.3598e-15	0.91
2.72177e-07	0.57	4.36909e-15	0.91
2.72732e-07	0.57	4.37837e-15	0.91
2.73286e-07	0.57	4.38766e-15	0.91
2.73841e-07	0.57	4.39695e-15	0.91
2.74396e-07	0.57	4.40623e-15	0.91
2.7495e-07	0.57	4.41552e-15	0.91
2.75505e-07	0.57	4.4248e-15	0.91
2.7606e-07	0.57	4.43409e-15	0.91
2.76615e-07	0.58	4.44338e-15	0.91
2.77169e-07	0.58	4.45266e-15	0.91
2.77724e-07	0.58	4.46195e-15	0.91
2.78279e-07	0.58	4.47124e-15	0.91
2.78833e-07	0.58	4.48052e-15	0.91
2.79388e-07	0.58	4.48981e-15	0.91
2.79943e-07	0.58	4.49909e-15	0.91
2.80497e-07	0.58	4.50838e-15	0.91
2.81052e-07	0.58	4.51767e-15	0.91
2.81607e-07	0.58	4.52695e-15	0.91
2.82162e-07	0.58	4.53624e-15	0.91
2.82716e-07	0.58	4.54552e-15	0.91
2.83271e-07	0.58	4.55481e-15	0.91
2.83826e-07	0.58	4.5641e-15	0.91
2.8438e-07	0.58	4.57338e-15	0.91
2.84935e-07	0.58	4.58267e-15	0.91
2.8549e-07	0.58	4.59195e-15	0.91
2.86044e-07	0.58	4.60124e-15	0.91
2.86599e-07	0.58	4.61053e-15	0.91
2.87154e-07	0.58	4.61981e-15	0.91
2.87709e-07	0.58	4.6291e-15	0.91
2.88263e-07	0.58	4.63838e-15	0.91
2.88818e-07	0.58	4.64767e-15	0.91
2.89373e-07	0.58	4.65696e-15	0.91
2.89927e-07	0.58	4.66624e-15	0.91
2.90482e-07	0.58	4.67553e-15	0.91
2.91037e-07	0.58	4.68482e-15	0.91
2.91591e-07	0.58	4.6941e-15	0.91
2.92146e-07	0.58	4.70339e-15	0.91
2.92701e-07	0.58	4.71267e-15	0.91
2.93256e-07	0.58	4.72196e-15	0.91
2.9381e-07	0.58	4.73125e-15	0.91
2.94365e-07	0.58	4.74053e-15	0.92
2.9492e-07	0.58	4.74982e-15	0.92
2.95474e-07	0.58	4.7591e-15	0.93
2.96029e-07	0.58	4.76839e-15	0.93
2.96584e-07	0.58	4.77768e-15	0.93
2.97138e-07	0.58	4.78696e-15	0.93
2.97693e-07	0.58	4.79625e-15	0.93
2.98248e-07	0.58	4.80553e-15	0.93
2.98803e-07	0.58	4.81482e-15	0.93
2.99357e-07	0.58	4.82411e-15	0.93
2.99912e-07	0.58	4.83339e-15	0.93
3.00467e-07	0.58	4.84268e-15	0.93
3.01021e-07	0.58	4.85196e-15	0.93
3.01576e-07	0.58	4.86125e-15	0.93
3.02131e-07	0.58	4.87054e-15	0.93
3.02685e-07	0.58	4.87982e-15	0.93
3.0324e-07	0.58	4.88911e-15	0.93
3.03795e-07	0.58	4.8984e-15	0.93
3.0435e-07	0.58	4.90768e-15	0.93
3.04904e-07	0.58	4.91697e-15	0.93
3.05459e-07	0.58	4.92625e-15	0.93
3.06014e-07	0.59	4.93554e-15	0.93
3.06568e-07	0.59	4.94483e-15	0.93
3.07123e-07	0.59	4.95411e-15	0.93
3.07678e-07	0.59	4.9634e-15	0.93
3.08232e-07	0.59	4.97268e-15	0.93
3.08787e-07	0.59	4.98197e-15	0.93
3.09342e-07	0.59	4.99126e-15	0.93
3.09897e-07	0.59	5.00054e-15	0.93
3.10451e-07	0.59	5.00983e-15	0.93
3.11006e-07	0.59	5.01911e-15	0.93
3.11561e-07	0.59	5.0284e-15	0.93
3.12115e-07	0.61	5.03769e-15	0.93
3.1267e-07	0.61	5.04697e-15	0.93
3.13225e-07	0.61	5.05626e-15	0.93
3.13779e-07	0.62	5.06554e-15	0.93
3.14334e-07	0.62	5.07483e-15	0.93
3.14889e-07	0.62	5.08412e-15	0.93
3.15444e-07	0.62	5.0934e-15	0.93
3.15998e-07	0.62	5.10269e-15	0.93
3.16553e-07	0.62	5.11198e-15	0.93
3.17108e-07	0.62	5.12126e-15	0.93
3.17662e-07	0.62	5.13055e-15	0.93
3.18217e-07	0.62	5.13983e-15	0.93
3.18772e-07	0.62	5.14912e-15	0.93
3.19326e-07	0.62	5.15841e-15	0.93
3.19881e-07	0.62	5.16769e-15	0.93
3.20436e-07	0.62	5.17698e-15	0.93
3.20991e-07	0.63	5.18626e-15	0.93
3.21545e-07	0.63	5.19555e-15	0.93
3.221e-07	0.63	5.20484e-15	0.93
3.22655e-07	0.63	5.21412e-15	0.93
3.23209e-07	0.63	5.22341e-15	0.93
3.23764e-07	0.63	5.23269e-15	0.93
3.24319e-07	0.63	5.24198e-15	0.93
3.24873e-07	0.63	5.25127e-15	0.93
3.25428e-07	0.63	5.26055e-15	0.93
3.25983e-07	0.63	5.26984e-15	0.93
3.26538e-07	0.63	5.27912e-15	0.93
3.27092e-07	0.63	5.28841e-15	0.93
3.27647e-07	0.63	5.2977e-15	0.93
3.28202e-07	0.63	5.30698e-15	0.93
3.28756e-07	0.63	5.31627e-15	0.93
3.29311e-07	0.63	5.32556e-15	0.93
3.29866e-07	0.63	5.33484e-15	0.93
3.3042e-07	0.63	5.34413e-15	0.93
3.30975e-07	0.63	5.35341e-15	0.93
3.3153e-07	0.63	5.3627e-15	0.93
3.32085e-07	0.63	5.37199e-15	0.93
3.32639e-07	0.63	5.38127e-15	0.93
3.33194e-07	0.63	5.39056e-15	0.93
3.33749e-07	0.63	5.39984e-15	0.93
3.34303e-07	0.63	5.40913e-15	0.93
3.34858e-07	0.63	5.41842e-15	0.93
3.35413e-07	0.63	5.4277e-15	0.93
3.35967e-07	0.63	5.43699e-15	0.93
3.36522e-07	0.63	5.44627e-15	0.93
3.37077e-07	0.63	5.45556e-15	0.93
3.37632e-07	0.63	5.46485e-15	0.93
3.38186e-07	0.63	5.47413e-15	0.93
3.38741e-07	0.63	5.48342e-15	0.93
3.39296e-07	0.63	5.4927e-15	0.93
3.3985e-07	0.63	5.50199e-15	0.93
3.40405e-07	0.63	5.51128e-15	0.93
3.4096e-07	0.63	5.52056e-15	0.93
3.41514e-07	0.64	5.52985e-15	0.93
3.42069e-07	0.64	5.53914e-15	0.93
3.42624e-07	0.64	5.54842e-15	0.93
3.43179e-07	0.64	5.55771e-15	0.93
3.43733e-07	0.64	5.56699e-15	0.93
3.44288e-07	0.64	5.57628e-15	0.93
3.44843e-07	0.64	5.58557e-15	0.93
3.45397e-07	0.64	5.59485e-15	0.93
3.45952e-07	0.64	5.60414e-15	0.93
3.46507e-07	0.64	5.61342e-15	0.93
3.47061e-07	0.64	5.62271e-15	0.93
3.47616e-07	0.64	5.632e-15	0.93
3.48171e-07	0.64	5.64128e-15	0.93
3.48726e-07	0.65	5.65057e-15	0.93
3.4928e-07	0.66	5.65985e-15	0.93
3.49835e-07	0.67	5.66914e-15	0.93
3.5039e-07	0.67	5.67843e-15	0.93
3.50944e-07	0.67	5.68771e-15	0.93
3.51499e-07	0.67	5.697e-15	0.93
3.52054e-07	0.67	5.70628e-15	0.93
3.52608e-07	0.67	5.71557e-15	0.93
3.53163e-07	0.67	5.72486e-15	0.93
3.53718e-07	0.67	5.73414e-15	0.93
3.54273e-07	0.67	5.74343e-15	0.93
3.54827e-07	0.68	5.75272e-15	0.93
3.55382e-07	0.68	5.762e-15	0.93
3.55937e-07	0.68	5.77129e-15	0.93
3.56491e-07	0.68	5.78057e-15	0.93
3.57046e-07	0.68	5.78986e-15	0.93
3.57601e-07	0.68	5.79915e-15	0.93
3.58155e-07	0.68	5.80843e-15	0.93
3.5871e-07	0.68	5.81772e-15	0.93
3.59265e-07	0.68	5.827e-15	0.93
3.5982e-07	0.68	5.83629e-15	0.93
3.60374e-07	0.68	5.84558e-15	0.93
3.60929e-07	0.68	5.85486e-15	0.93
3.61484e-07	0.68	5.86415e-15	0.93
3.62038e-07	0.7	5.87343e-15	0.93
3.62593e-07	0.7	5.88272e-15	0.93
3.63148e-07	0.7	5.89201e-15	0.93
3.63702e-07	0.7	5.90129e-15	0.93
3.64257e-07	0.7	5.91058e-15	0.93
3.64812e-07	0.7	5.91986e-15	0.93
3.65367e-07	0.7	5.92915e-15	0.93
3.65921e-07	0.7	5.93844e-15	0.93
3.66476e-07	0.7	5.94772e-15	0.93
3.67031e-07	0.7	5.95701e-15	0.93
3.67585e-07	0.7	5.9663e-15	0.93
3.6814e-07	0.71	5.97558e-15	0.93
3.68695e-07	0.71	5.98487e-15	0.93
3.69249e-07	0.71	5.99415e-15	0.93
3.69804e-07	0.71	6.00344e-15	0.93
3.70359e-07	0.71	6.01273e-15	0.93
3.70914e-07	0.71	6.02201e-15	0.93
3.71468e-07	0.71	6.0313e-15	0.93
3.72023e-07	0.71	6.04058e-15	0.93
3.72578e-07	0.71	6.04987e-15	0.93
3.73132e-07	0.71	6.05916e-15	0.93
3.73687e-07	0.71	6.06844e-15	0.93
3.74242e-07	0.71	6.07773e-15	0.93
3.74796e-07	0.71	6.08701e-15	0.93
3.75351e-07	0.71	6.0963e-15	0.93
3.75906e-07	0.71	6.10559e-15	0.93
3.76461e-07	0.71	6.11487e-15	0.93
3.77015e-07	0.71	6.12416e-15	0.93
3.7757e-07	0.71	6.13344e-15	0.93
3.78125e-07	0.71	6.14273e-15	0.93
3.78679e-07	0.71	6.15202e-15	0.93
3.79234e-07	0.71	6.1613e-15	0.93
3.79789e-07	0.71	6.17059e-15	0.93
3.80343e-07	0.71	6.17988e-15	0.93
3.80898e-07	0.71	6.18916e-15	0.93
3.81453e-07	0.71	6.19845e-15	0.93
3.82008e-07	0.71	6.20773e-15	0.93
3.82562e-07	0.71	6.21702e-15	0.93
3.83117e-07	0.71	6.22631e-15	0.93
3.83672e-07	0.71	6.23559e-15	0.94
3.84226e-07	0.71	6.24488e-15	0.94
3.84781e-07	0.72	6.25416e-15	0.94
3.85336e-07	0.72	6.26345e-15	0.94
3.8589e-07	0.72	6.27274e-15	0.94
3.86445e-07	0.72	6.28202e-15	0.94
3.87e-07	0.72	6.29131e-15	0.94
3.87555e-07	0.72	6.30059e-15	0.94
3.88109e-07	0.72	6.30988e-15	0.94
3.88664e-07	0.72	6.31917e-15	0.94
3.89219e-07	0.72	6.32845e-15	0.94
3.89773e-07	0.72	6.33774e-15	0.94
3.90328e-07	0.72	6.34702e-15	0.94
3.90883e-07	0.72	6.35631e-15	0.94
3.91437e-07	0.72	6.3656e-15	0.94
3.91992e-07	0.72	6.37488e-15	0.94
3.92547e-07	0.72	6.38417e-15	0.94
3.93102e-07	0.72	6.39346e-15	0.94
3.93656e-07	0.72	6.40274e-15	0.94
3.94211e-07	0.72	6.41203e-15	0.94
3.94766e-07	0.72	6.42131e-15	0.94
3.9532e-07	0.72	6.4306e-15	0.94
3.95875e-07	0.73	6.43989e-15	0.94
3.9643e-07	0.73	6.44917e-15	0.94
3.96984e-07	0.73	6.45846e-15	0.94
3.97539e-07	0.73	6.46774e-15	0.94
3.98094e-07	0.73	6.47703e-15	0.94
3.98649e-07	0.73	6.48632e-15	0.94
3.99203e-07	0.73	6.4956e-15	0.94
3.99758e-07	0.73	6.50489e-15	0.94
4.00313e-07	0.73	6.51417e-15	0.94
4.00867e-07	0.73	6.52346e-15	0.94
4.01422e-07	0.73	6.53275e-15	0.94
4.01977e-07	0.73	6.54203e-15	0.94
4.02531e-07	0.73	6.55132e-15	0.94
4.03086e-07	0.73	6.5606e-15	0.94
4.03641e-07	0.73	6.56989e-15	0.94
4.04196e-07	0.73	6.57918e-15	0.94
4.0475e-07	0.73	6.58846e-15	0.94
4.05305e-07	0.74	6.59775e-15	0.94
4.0586e-07	0.74	6.60704e-15	0.94
4.06414e-07	0.74	6.61632e-15	0.94
4.06969e-07	0.74	6.62561e-15	0.94
4.07524e-07	0.74	6.63489e-15	0.94
4.08078e-07	0.74	6.64418e-15	0.94
4.08633e-07	0.74	6.65347e-15	0.94
4.09188e-07	0.74	6.66275e-15	0.94
4.09743e-07	0.74	6.67204e-15	0.94
4.10297e-07	0.74	6.68132e-15	0.94
4.10852e-07	0.74	6.69061e-15	0.94
4.11407e-07	0.74	6.6999e-15	0.94
4.11961e-07	0.74	6.70918e-15	0.94
4.12516e-07	0.74	6.71847e-15	0.94
4.13071e-07	0.74	6.72775e-15	0.94
4.13625e-07	0.74	6.73704e-15	0.94
4.1418e-07	0.74	6.74633e-15	0.94
4.14735e-07	0.74	6.75561e-15	0.94
4.1529e-07	0.74	6.7649e-15	0.95
4.15844e-07	0.74	6.77418e-15	0.95
4.16399e-07	0.75	6.78347e-15	0.95
4.16954e-07	0.75	6.79276e-15	0.95
4.17508e-07	0.75	6.80204e-15	0.95
4.18063e-07	0.75	6.81133e-15	0.95
4.18618e-07	0.75	6.82062e-15	0.95
4.19172e-07	0.75	6.8299e-15	0.95
4.19727e-07	0.75	6.83919e-15	0.95
4.20282e-07	0.75	6.84847e-15	0.95
4.20837e-07	0.75	6.85776e-15	0.95
4.21391e-07	0.75	6.86705e-15	0.95
4.21946e-07	0.75	6.87633e-15	0.95
4.22501e-07	0.75	6.88562e-15	0.95
4.23055e-07	0.76	6.8949e-15	0.95
4.2361e-07	0.76	6.90419e-15	0.95
4.24165e-07	0.76	6.91348e-15	0.95
4.24719e-07	0.76	6.92276e-15	0.95
4.25274e-07	0.78	6.93205e-15	0.95
4.25829e-07	0.78	6.94133e-15	0.95
4.26384e-07	0.78	6.95062e-15	0.95
4.26938e-07	0.78	6.95991e-15	0.95
4.27493e-07	0.78	6.96919e-15	0.95
4.28048e-07	0.78	6.97848e-15	0.95
4.28602e-07	0.78	6.98776e-15	0.95
4.29157e-07	0.78	6.99705e-15	0.95
4.29712e-07	0.78	7.00634e-15	0.95
4.30266e-07	0.78	7.01562e-15	0.95
4.30821e-07	0.78	7.02491e-15	0.95
4.31376e-07	0.78	7.03419e-15	0.95
4.31931e-07	0.78	7.04348e-15	0.95
4.32485e-07	0.78	7.05277e-15	0.95
4.3304e-07	0.78	7.06205e-15	0.95
4.33595e-07	0.79	7.07134e-15	0.95
4.34149e-07	0.79	7.08063e-15	0.95
4.34704e-07	0.81	7.08991e-15	0.95
4.35259e-07	0.81	7.0992e-15	0.95
4.35813e-07	0.81	7.10848e-15	0.95
4.36368e-07	0.81	7.11777e-15	0.95
4.36923e-07	0.81	7.12706e-15	0.95
4.37478e-07	0.81	7.13634e-15	0.95
4.38032e-07	0.81	7.14563e-15	0.95
4.38587e-07	0.81	7.15491e-15	0.95
4.39142e-07	0.81	7.1642e-15	0.95
4.39696e-07	0.82	7.17349e-15	0.95
4.40251e-07	0.82	7.18277e-15	0.95
4.40806e-07	0.82	7.19206e-15	0.95
4.4136e-07	0.82	7.20134e-15	0.95
4.41915e-07	0.82	7.21063e-15	0.95
4.4247e-07	0.82	7.21992e-15	0.95
4.43025e-07	0.82	7.2292e-15	0.95
4.43579e-07	0.82	7.23849e-15	0.95
4.44134e-07	0.82	7.24777e-15	0.95
4.44689e-07	0.82	7.25706e-15	0.95
4.45243e-07	0.82	7.26635e-15	0.95
4.45798e-07	0.82	7.27563e-15	0.95
4.46353e-07	0.82	7.28492e-15	0.95
4.46907e-07	0.82	7.29421e-15	0.95
4.47462e-07	0.82	7.30349e-15	0.95
4.48017e-07	0.82	7.31278e-15	0.95
4.48572e-07	0.82	7.32206e-15	0.95
4.49126e-07	0.82	7.33135e-15	0.95
4.49681e-07	0.84	7.34064e-15	0.95
4.50236e-07	0.84	7.34992e-15	0.95
4.5079e-07	0.84	7.35921e-15	0.95
4.51345e-07	0.84	7.36849e-15	0.95
4.519e-07	0.84	7.37778e-15	0.95
4.52454e-07	0.84	7.38707e-15	0.95
4.53009e-07	0.84	7.39635e-15	0.95
4.53564e-07	0.84	7.40564e-15	0.95
4.54119e-07	0.84	7.41492e-15	0.95
4.54673e-07	0.84	7.42421e-15	0.95
4.55228e-07	0.84	7.4335e-15	0.95
4.55783e-07	0.84	7.44278e-15	0.95
4.56337e-07	0.84	7.45207e-15	0.95
4.56892e-07	0.84	7.46135e-15	0.95
4.57447e-07	0.84	7.47064e-15	0.95
4.58001e-07	0.84	7.47993e-15	0.95
4.58556e-07	0.84	7.48921e-15	0.95
4.59111e-07	0.84	7.4985e-15	0.95
4.59666e-07	0.84	7.50779e-15	0.95
4.6022e-07	0.84	7.51707e-15	0.95
4.60775e-07	0.84	7.52636e-15	0.95
4.6133e-07	0.84	7.53564e-15	0.95
4.61884e-07	0.84	7.54493e-15	0.95
4.62439e-07	0.84	7.55422e-15	0.95
4.62994e-07	0.84	7.5635e-15	0.95
4.63548e-07	0.84	7.57279e-15	0.95
4.64103e-07	0.84	7.58207e-15	0.95
4.64658e-07	0.84	7.59136e-15	0.97
4.65213e-07	0.84	7.60065e-15	0.97
4.65767e-07	0.84	7.60993e-15	0.97
4.66322e-07	0.84	7.61922e-15	0.97
4.66877e-07	0.84	7.6285e-15	0.97
4.67431e-07	0.84	7.63779e-15	0.97
4.67986e-07	0.84	7.64708e-15	0.97
4.68541e-07	0.84	7.65636e-15	0.97
4.69095e-07	0.84	7.66565e-15	0.97
4.6965e-07	0.84	7.67493e-15	0.97
4.70205e-07	0.84	7.68422e-15	0.97
4.7076e-07	0.84	7.69351e-15	0.97
4.71314e-07	0.84	7.70279e-15	0.97
4.71869e-07	0.84	7.71208e-15	0.97
4.72424e-07	0.85	7.72137e-15	0.97
4.72978e-07	0.85	7.73065e-15	0.97
4.73533e-07	0.87	7.73994e-15	0.97
4.74088e-07	0.87	7.74922e-15	0.97
4.74642e-07	0.87	7.75851e-15	0.97
4.75197e-07	0.87	7.7678e-15	0.97
4.75752e-07	0.87	7.77708e-15	0.97
4.76307e-07	0.87	7.78637e-15	0.97
4.76861e-07	0.87	7.79565e-15	0.97
4.77416e-07	0.87	7.80494e-15	0.97
4.77971e-07	0.87	7.81423e-15	0.97
4.78525e-07	0.87	7.82351e-15	0.97
4.7908e-07	0.88	7.8328e-15	0.97
4.79635e-07	0.88	7.84208e-15	0.97
4.80189e-07	0.88	7.85137e-15	0.97
4.80744e-07	0.88	7.86066e-15	0.97
4.81299e-07	0.88	7.86994e-15	0.97
4.81854e-07	0.88	7.87923e-15	0.97
4.82408e-07	0.88	7.88851e-15	0.97
4.82963e-07	0.88	7.8978e-15	0.97
4.83518e-07	0.88	7.90709e-15	0.97
4.84072e-07	0.88	7.91637e-15	0.97
4.84627e-07	0.88	7.92566e-15	0.97
4.85182e-07	0.88	7.93495e-15	0.97
4.85736e-07	0.88	7.94423e-15	0.97
4.86291e-07	0.88	7.95352e-15	0.97
4.86846e-07	0.88	7.9628e-15	0.97
4.87401e-07	0.88	7.97209e-15	0.97
4.87955e-07	0.88	7.98138e-15	0.97
4.8851e-07	0.88	7.99066e-15	0.97
4.89065e-07	0.88	7.99995e-15	0.97
4.89619e-07	0.88	8.00923e-15	0.97
4.90174e-07	0.88	8.01852e-15	0.97
4.90729e-07	0.88	8.02781e-15	0.97
4.91283e-07	0.88	8.03709e-15	0.97
4.91838e-07	0.88	8.04638e-15	0.97
4.92393e-07	0.88	8.05566e-15	0.97
4.92948e-07	0.88	8.06495e-15	0.97
4.93502e-07	0.88	8.07424e-15	0.97
4.94057e-07	0.88	8.08352e-15	0.97
4.94612e-07	0.88	8.09281e-15	0.97
4.95166e-07	0.88	8.10209e-15	0.97
4.95721e-07	0.89	8.11138e-15	0.97
4.96276e-07	0.91	8.12067e-15	0.97
4.9683e-07	0.91	8.12995e-15	0.97
4.97385e-07	0.91	8.13924e-15	0.97
4.9794e-07	0.91	8.14853e-15	0.97
4.98495e-07	0.91	8.15781e-15	0.97
4.99049e-07	0.91	8.1671e-15	0.97
4.99604e-07	0.91	8.17638e-15	0.97
5.00159e-07	0.91	8.18567e-15	0.97
5.00713e-07	0.91	8.19496e-15	0.97
5.01268e-07	0.91	8.20424e-15	0.97
5.01823e-07	0.91	8.21353e-15	0.97
5.02377e-07	0.91	8.22281e-15	0.97
5.02932e-07	0.91	8.2321e-15	0.97
5.03487e-07	0.91	8.24139e-15	0.97
5.04042e-07	0.91	8.25067e-15	0.97
5.04596e-07	0.91	8.25996e-15	0.97
5.05151e-07	0.91	8.26924e-15	0.97
5.05706e-07	0.91	8.27853e-15	0.97
5.0626e-07	0.91	8.28782e-15	0.98
5.06815e-07	0.91	8.2971e-15	0.98
5.0737e-07	0.91	8.30639e-15	0.98
5.07924e-07	0.91	8.31567e-15	0.98
5.08479e-07	0.91	8.32496e-15	0.98
5.09034e-07	0.91	8.33425e-15	0.98
5.09589e-07	0.91	8.34353e-15	0.98
5.10143e-07	0.91	8.35282e-15	0.98
5.10698e-07	0.91	8.36211e-15	0.98
5.11253e-07	0.91	8.37139e-15	0.98
5.11807e-07	0.91	8.38068e-15	0.98
5.12362e-07	0.91	8.38996e-15	0.98
5.12917e-07	0.91	8.39925e-15	0.98
5.13471e-07	0.91	8.40854e-15	0.98
5.14026e-07	0.91	8.41782e-15	0.98
5.14581e-07	0.91	8.42711e-15	0.98
5.15136e-07	0.91	8.43639e-15	0.98
5.1569e-07	0.91	8.44568e-15	0.98
5.16245e-07	0.91	8.45497e-15	0.98
5.168e-07	0.91	8.46425e-15	0.98
5.17354e-07	0.91	8.47354e-15	0.98
5.17909e-07	0.91	8.48282e-15	0.98
5.18464e-07	0.91	8.49211e-15	0.98
5.19018e-07	0.91	8.5014e-15	0.98
5.19573e-07	0.91	8.51068e-15	0.98
5.20128e-07	0.91	8.51997e-15	0.98
5.20683e-07	0.91	8.52925e-15	0.98
5.21237e-07	0.91	8.53854e-15	0.98
5.21792e-07	0.92	8.54783e-15	0.98
5.22347e-07	0.92	8.55711e-15	0.98
5.22901e-07	0.92	8.5664e-15	0.98
5.23456e-07	0.92	8.57569e-15	0.98
5.24011e-07	0.92	8.58497e-15	0.98
5.24565e-07	0.92	8.59426e-15	0.98
5.2512e-07	0.92	8.60354e-15	0.98
5.25675e-07	0.92	8.61283e-15	0.98
5.2623e-07	0.92	8.62212e-15	0.98
5.26784e-07	0.93	8.6314e-15	0.98
5.27339e-07	0.93	8.64069e-15	0.98
5.27894e-07	0.93	8.64997e-15	0.98
5.28448e-07	0.93	8.65926e-15	0.98
5.29003e-07	0.93	8.66855e-15	0.98
5.29558e-07	0.93	8.67783e-15	0.98
5.30112e-07	0.93	8.68712e-15	0.98
5.30667e-07	0.93	8.6964e-15	0.98
5.31222e-07	0.93	8.70569e-15	0.98
5.31777e-07	0.93	8.71498e-15	0.98
5.32331e-07	0.93	8.72426e-15	0.98
5.32886e-07	0.93	8.73355e-15	0.98
5.33441e-07	0.93	8.74283e-15	0.98
5.33995e-07	0.93	8.75212e-15	0.98
5.3455e-07	0.93	8.76141e-15	0.98
5.35105e-07	0.93	8.77069e-15	0.98
5.35659e-07	0.93	8.77998e-15	0.98
5.36214e-07	0.93	8.78927e-15	0.98
5.36769e-07	0.93	8.79855e-15	0.98
5.37324e-07	0.93	8.80784e-15	0.98
5.37878e-07	0.93	8.81712e-15	0.98
5.38433e-07	0.93	8.82641e-15	0.98
5.38988e-07	0.93	8.8357e-15	0.98
5.39542e-07	0.93	8.84498e-15	0.98
5.40097e-07	0.93	8.85427e-15	0.98
5.40652e-07	0.93	8.86355e-15	0.98
5.41206e-07	0.93	8.87284e-15	0.98
5.41761e-07	0.93	8.88213e-15	0.98
5.42316e-07	0.93	8.89141e-15	0.98
5.42871e-07	0.93	8.9007e-15	0.98
5.43425e-07	0.93	8.90998e-15	0.98
5.4398e-07	0.93	8.91927e-15	0.98
5.44535e-07	0.93	8.92856e-15	0.98
5.45089e-07	0.93	8.93784e-15	0.98
5.45644e-07	0.93	8.94713e-15	0.98
5.46199e-07	0.93	8.95641e-15	0.98
5.46753e-07	0.93	8.9657e-15	0.98
5.47308e-07	0.93	8.97499e-15	0.98
5.47863e-07	0.93	8.98427e-15	0.98
5.48418e-07	0.93	8.99356e-15	0.98
5.48972e-07	0.93	9.00285e-15	0.98
5.49527e-07	0.93	9.01213e-15	0.98
5.50082e-07	0.93	9.02142e-15	0.98
5.50636e-07	0.93	9.0307e-15	0.98
5.51191e-07	0.93	9.03999e-15	0.98
5.51746e-07	0.93	9.04928e-15	0.98
5.523e-07	0.93	9.05856e-15	0.98
5.52855e-07	0.93	9.06785e-15	0.98
5.5341e-07	0.93	9.07713e-15	0.98
5.53965e-07	0.93	9.08642e-15	0.98
5.54519e-07	0.93	9.09571e-15	0.98
5.55074e-07	0.93	9.10499e-15	0.98
5.55629e-07	0.93	9.11428e-15	0.98
5.56183e-07	0.94	9.12356e-15	0.98
5.56738e-07	0.94	9.13285e-15	0.98
5.57293e-07	0.94	9.14214e-15	0.98
5.57847e-07	0.94	9.15142e-15	0.98
5.58402e-07	0.94	9.16071e-15	0.98
5.58957e-07	0.94	9.16999e-15	0.98
5.59512e-07	0.94	9.17928e-15	0.98
5.60066e-07	0.94	9.18857e-15	0.98
5.60621e-07	0.94	9.19785e-15	0.98
5.61176e-07	0.94	9.20714e-15	0.98
5.6173e-07	0.94	9.21643e-15	0.98
5.62285e-07	0.94	9.22571e-15	0.98
5.6284e-07	0.94	9.235e-15	0.98
5.63394e-07	0.94	9.24428e-15	0.98
5.63949e-07	0.94	9.25357e-15	0.98
5.64504e-07	0.94	9.26286e-15	0.98
5.65059e-07	0.94	9.27214e-15	0.98
5.65613e-07	0.94	9.28143e-15	0.98
5.66168e-07	0.94	9.29071e-15	0.98
5.66723e-07	1	9.3e-15	1

## Sheet: Fig2. e
0	5.24138e-16	0	7.93046e-07
200	1.83908e-17	200	8.85575e-07
400	1.01149e-16	400	9.39023e-07
600	6.89655e-17	600	8.0908e-07
800	1.24138e-16	800	8.29713e-07
1000	7.35632e-17	1000	8.47069e-07
1200	3.21839e-17	1200	9.04713e-07
1400	4.82759e-17	1400	9.07184e-07
1600	1.08046e-16	1600	8.92874e-07
1800	8.04598e-17	1800	8.43391e-07
2000	9.42529e-17	2000	8.24598e-07
2200	1.14943e-16	2200	9.31034e-07
2400	4.13793e-17	2400	9.21897e-07
2600	1.1954e-16	2600	8.71264e-07
2800	1.35632e-16	2800	8.73678e-07
3000	8.50575e-17	3000	8.78621e-07
3200	1.01149e-16	3200	8.76092e-07
3400	5.74713e-17	3400	8.65172e-07
3600	9.42529e-17	3600	9.11954e-07
3800	7.35632e-17	3800	9.1046e-07
4000	1.6092e-17	4000	8.4431e-07
4200	4.36782e-17	4200	8.23391e-07
4400	9.42529e-17	4400	8.31494e-07
4600	5.28736e-17	4600	8.62931e-07
4800	1.14943e-16	4800	8.71437e-07
5000	9.88506e-17	5000	8.89138e-07
5200	1.14943e-16	5200	8.56954e-07
5400	8.27586e-17	5400	8.58851e-07
5600	9.88506e-17	5600	7.92241e-07
5800	7.81609e-17	5800	9.08506e-07
6000	5.74713e-17	6000	8.35977e-07
6200	7.35632e-17	6200	8.51897e-07
6400	5.97701e-17	6400	8.25e-07
6600	5.97701e-17	6600	8.57414e-07
6800	7.35632e-17	6800	8.94195e-07
7000	6.2069e-17	7000	8.3569e-07
7200	6.66667e-17	7200	8.71494e-07
7400	7.81609e-17	7400	8.19253e-07
7600	8.96552e-17	7600	8.49598e-07
7800	1.4023e-16	7800	8.60057e-07
8000	5.28736e-17	8000	8.79195e-07
8200	8.73563e-17	8200	9.04655e-07
8400	8.27586e-17	8400	1.04741e-06
8600	5.51724e-17	8600	9.40172e-07
8800	8.73563e-17	8800	8.94828e-07
9000	6.66667e-17	9000	9.4069e-07
9200	1.24138e-16	9200	8.60517e-07
9400	5.74713e-17	9400	8.64713e-07
9600	1.93103e-16	9600	8.98736e-07
9800	6.43678e-17	9800	9.04425e-07
10000	7.35632e-17	10000	8.92299e-07
10200	3.90805e-17	10200	9.16437e-07
10400	3.21839e-17	10400	9.26954e-07
10600	5.51724e-17	10600	9.43851e-07
10800	3.67816e-17	10800	9.13736e-07
11000	5.51724e-17	11000	8.85402e-07
11200	3.21839e-17	11200	8.97126e-07
11400	7.35632e-17	11400	9.27414e-07
11600	3.21839e-17	11600	9.71437e-07
11800	9.88506e-17	11800	9.4023e-07
12000	8.50575e-17	12000	9.24483e-07
12200	6.89655e-17	12200	9.60115e-07
12400	6.2069e-17	12400	9.4e-07
12600	2.29885e-17	12600	9.9523e-07
12800	4.36782e-17	12800	9.38333e-07
13000	1.6092e-17	13000	9.42644e-07
13200	1.14943e-17	13200	9.6454e-07
13400	5.97701e-17	13400	1.01454e-06
13600	5.28736e-17	13600	9.16092e-07
13800	7.81609e-17	13800	9.34368e-07
14000	6.2069e-17	14000	9.05057e-07
14200	8.73563e-17	14200	9.66092e-07
14400	5.51724e-17	14400	9.06034e-07
14600	6.2069e-17	14600	9.53908e-07
14800	3.90805e-17	14800	9.26724e-07
15000	9.88506e-17	15000	9.47069e-07
15200	1.14943e-17	15200	9.57529e-07
15400	1.37931e-17	15400	9.45632e-07
15600	5.05747e-17	15600	9.55862e-07
15800	5.05747e-17	15800	9.52471e-07
16000	9.1954e-17	16000	9.63966e-07
16200	7.12644e-17	16200	9.66667e-07
16400	4.36782e-17	16400	9.64483e-07
16600	6.2069e-17	16600	8.88793e-07
16800	5.05747e-17	16800	9.18506e-07
17000	1.14943e-16	17000	9.37126e-07
17200	6.2069e-17	17200	9.12184e-07
17400	4.36782e-17	17400	1.02718e-06
17600	8.27586e-17	17600	1.18339e-06
17800	9.42529e-17	17800	9.05632e-07
18000	2.98851e-17	18000	8.65402e-07
18200	9.1954e-17	18200	8.90632e-07
18400	7.12644e-17	18400	9.22414e-07
18600	7.12644e-17	18600	9.09828e-07
18800	7.12644e-17	18800	9.24483e-07
19000	1.03448e-16	19000	9.06552e-07
19200	6.43678e-17	19200	1.04471e-06
19400	8.04598e-17	19400	9.37471e-07
19600	8.50575e-17	19600	9.21034e-07
19800	4.82759e-17	19800	9.00977e-07
20000	6.2069e-17	20000	1.1769e-06
20200	3.44828e-17	20200	9.22931e-07
20400	3.90805e-17	20400	9.23103e-07
20600	8.04598e-17	20600	8.81149e-07
20800	2.52874e-17	20800	8.90172e-07
21000	8.50575e-17	21000	8.99195e-07
21200	4.82759e-17	21200	8.64368e-07
21400	8.04598e-17	21400	8.98046e-07
21600	6.43678e-17	21600	8.46609e-07
21800	5.97701e-17	21800	8.62184e-07
22000	6.2069e-17	22000	8.53966e-07
22200	6.89655e-17	22200	8.33276e-07
22400	1.83908e-17	22400	7.92874e-07
22600	2.98851e-17	22600	8.43276e-07
22800	6.43678e-17	22800	9.03621e-07
23000	4.36782e-17	23000	3.79483e-07
23200	7.58621e-17	23200	3.22586e-07
23400	6.89655e-17	23400	3.93736e-07
23600	1.37931e-17	23600	4.2092e-07
23800	6.43678e-17	23800	4.22471e-07
24000	3.90805e-17	24000	4.07759e-07
24200	6.2069e-17	24200	4.17759e-07
24400	8.73563e-17	24400	4.13333e-07
24600	8.73563e-17	24600	4.28966e-07
24800	1.01149e-16	24800	3.80862e-07
25000	1.1954e-16	25000	3.76724e-07
25200	5.05747e-17	25200	3.80575e-07
25400	3.67816e-17	25400	3.8977e-07
25600	7.58621e-17	25600	4.04138e-07
25800	6.89655e-17	25800	3.97816e-07
26000	4.13793e-17	26000	3.75747e-07
26200	8.73563e-17	26200	3.93046e-07
26400	6.89655e-17	26400	3.91782e-07
26600	1.03448e-16	26600	3.69195e-07
26800	1.6092e-17	26800	3.8069e-07
27000	6.66667e-17	27000	3.88218e-07
27200	5.05747e-17	27200	3.8954e-07
27400	5.28736e-17	27400	3.85172e-07
27600	6.66667e-17	27600	3.81437e-07
27800	5.28736e-17	27800	3.69425e-07
28000	3.90805e-17	28000	3.81667e-07
28200	7.12644e-17	28200	3.27414e-07
28400	7.58621e-17	28400	3.87356e-07
28600	8.73563e-17	28600	3.98046e-07
28800	7.35632e-17	28800	4.07241e-07
29000	6.43678e-17	29000	3.92126e-07
29200	2.52874e-17	29200	3.3046e-07
29400	3.90805e-17	29400	3.93506e-07
29600	1.37931e-17	29600	4.03851e-07
29800	7.35632e-17	29800	3.1023e-07
30000	9.88506e-17	30000	3.91322e-07
30200	1.05747e-16	30200	3.98161e-07
30400	7.35632e-17	30400	3.8431e-07
30600	8.96552e-17	30600	3.74483e-07
30800	6.89655e-17	30800	3.93793e-07
31000	5.51724e-17	31000	3.88563e-07
31200	4.36782e-17	31200	4.24655e-07
31400	7.35632e-17	31400	3.83506e-07
31600	5.05747e-17	31600	4.06379e-07
31800	5.74713e-17	31800	3.72701e-07
32000	2.75862e-17	32000	3.84943e-07
32200	6.66667e-17	32200	4.05805e-07
32400	5.97701e-17	32400	3.81149e-07
32600	8.96552e-17	32600	4.03678e-07
32800	1.6092e-17	32800	3.67471e-07
33000	3.67816e-17	33000	3.82931e-07
33200	5.97701e-17	33200	3.94828e-07
33400	7.12644e-17	33400	3.72816e-07
33600	8.27586e-17	33600	3.96379e-07
33800	1.4023e-16	33800	3.85862e-07
34000	6.43678e-17	34000	3.78103e-07
34200	6.2069e-17	34200	4.10862e-07
34400	9.65517e-17	34400	3.91897e-07
34600	1.10345e-16	34600	3.78218e-07
34800	3.21839e-17	34800	3.65517e-07
35000	1.03448e-16	35000	3.7908e-07
35200	7.35632e-17	35200	3.68333e-07
35400	6.2069e-17	35400	3.98736e-07
35600	7.58621e-17	35600	3.8023e-07
35800	1.14943e-16	35800	3.75115e-07
36000	9.42529e-17	36000	3.7431e-07
36200	7.81609e-17	36200	3.41609e-07
36400	5.74713e-17	36400	3.65e-07
36600	1.01149e-16	36600	3.56724e-07
36800	8.27586e-17	36800	6.31322e-07
37000	7.81609e-17	37000	6.66149e-07
37200	5.74713e-17	37200	3.62011e-07
37400	6.89655e-17	37400	3.59598e-07
37600	8.27586e-17	37600	3.43506e-07
37800	8.50575e-17	37800	3.56034e-07
38000	1.01149e-16	38000	3.68621e-07
38200	4.82759e-17	38200	3.4023e-07
38400	4.5977e-17	38400	3.54138e-07
38600	5.51724e-17	38600	3.56782e-07
38800	5.05747e-17	38800	3.56437e-07
39000	8.50575e-17	39000	3.58621e-07
39200	5.74713e-17	39200	3.47241e-07
39400	4.5977e-18	39400	3.46322e-07
39600	8.27586e-17	39600	3.54425e-07
39800	8.96552e-17	39800	2.82989e-07
40000	6.2069e-17	40000	3.51092e-07
40200	1.08046e-16	40200	5.28621e-07
40400	5.05747e-17	40400	2.89368e-07
40600	5.74713e-17	40600	2.92644e-07
40800	6.89655e-17	40800	3.01264e-07
41000	3.67816e-17	41000	3.0023e-07
41200	6.66667e-17	41200	3.12356e-07
41400	8.73563e-17	41400	2.96667e-07
41600	5.28736e-17	41600	3.00115e-07
41800	1.12644e-16	41800	2.96494e-07
42000	1.08046e-16	42000	3.01034e-07
42200	3.44828e-17	42200	2.91034e-07
42400	4.5977e-17	42400	2.88218e-07
42600	5.74713e-17	42600	3.04483e-07
42800	6.2069e-17	42800	2.97356e-07
43000	4.5977e-17	43000	2.97011e-07
43200	4.36782e-17	43200	3.01839e-07
43400	8.04598e-17	43400	2.96034e-07
43600	1.37931e-16	43600	2.97414e-07
43800	8.04598e-17	43800	2.96724e-07
44000	7.12644e-17	44000	3.0408e-07
44200	1.14943e-17	44200	2.99023e-07
44400	9.88506e-17	44400	2.97529e-07
44600	2.98851e-17	44600	2.7477e-07
44800	5.05747e-17	44800	2.66379e-07
45000	8.96552e-17	45000	2.72759e-07
45200	2.98851e-17	45200	2.6546e-07
45400	8.73563e-17	45400	2.7408e-07
45600	5.28736e-17	45600	2.84943e-07
45800	3.67816e-17	45800	2.78448e-07
46000	7.81609e-17	46000	2.86437e-07
46200	7.58621e-17	46200	2.84483e-07
46400	2.06897e-17	46400	2.86092e-07
46600	2.29885e-17	46600	2.8569e-07
46800	7.81609e-17	46800	2.88966e-07
47000	4.13793e-17	47000	2.8954e-07
47200	6.66667e-17	47200	2.99943e-07
47400	7.58621e-17	47400	2.87701e-07
47600	4.82759e-17	47600	2.79598e-07
47800	9.1954e-17	47800	2.91954e-07
48000	3.44828e-17	48000	2.74713e-07
48200	6.2069e-17	48200	2.72069e-07
48400	5.97701e-17	48400	2.88908e-07
48600	6.43678e-17	48600	2.85977e-07
48800	8.73563e-17	48800	2.71839e-07
49000	1.28736e-16	49000	2.67989e-07
49200	2.29885e-17	49200	2.80287e-07
49400	1.12644e-16	49400	2.72471e-07
49600	7.12644e-17	49600	2.73736e-07
49800	9.88506e-17	49800	2.72586e-07
50000	5.97701e-17	50000	2.82874e-07
50200	3.44828e-17	50200	2.84253e-07
50400	6.2069e-17	50400	2.75977e-07
50600	1.05747e-16	50600	2.86437e-07
50800	1.05747e-16	50800	2.98333e-07
51000	9.88506e-17	51000	2.82989e-07
51200	1.08046e-16	51200	2.98333e-07
51400	4.13793e-17	51400	2.98161e-07
51600	6.43678e-17	51600	2.99713e-07
51800	5.74713e-17	51800	3.05517e-07
52000	5.97701e-17	52000	2.86839e-07
52200	8.50575e-17	52200	2.80575e-07
52400	6.2069e-17	52400	2.80632e-07
52600	7.58621e-17	52600	2.82701e-07
52800	7.81609e-17	52800	2.92644e-07
53000	5.28736e-17	53000	2.92356e-07
53200	6.2069e-17	53200	2.92989e-07
53400	4.36782e-17	53400	3.04943e-07
53600	7.12644e-17	53600	2.88736e-07
53800	1.1954e-16	53800	2.86092e-07
54000	9.1954e-17	54000	2.9023e-07
54200	7.12644e-17	54200	3.06379e-07
54400	7.35632e-17	54400	3.07126e-07
54600	7.81609e-17	54600	3.0546e-07
54800	6.2069e-17	54800	3.06207e-07
55000	9.1954e-17	55000	3.22299e-07
55200	8.96552e-17	55200	3.1454e-07
55400	6.2069e-17	55400	3.09713e-07
55600	1.05747e-16	55600	2.96724e-07
55800	4.13793e-17	55800	3.12701e-07
56000	1.37931e-17	56000	3.21092e-07
56200	8.27586e-17	56200	3.18621e-07
56400	8.50575e-17	56400	3.28736e-07
56600	3.90805e-17	56600	3.20287e-07
56800	5.05747e-17	56800	3.24253e-07
57000	1.01149e-16	57000	3.18793e-07
57200	9.1954e-17	57200	3.1092e-07
57400	9.42529e-17	57400	3.12356e-07
57600	4.82759e-17	57600	3.20517e-07
57800	3.90805e-17	57800	3.22356e-07
58000	3.90805e-17	58000	3.23103e-07
58200	6.89655e-17	58200	3.32701e-07
58400	6.2069e-17	58400	3.36034e-07
58600	3.67816e-17	58600	3.21954e-07
58800	5.97701e-17	58800	3.20575e-07
59000	6.89655e-17	59000	3.28506e-07
59200	9.1954e-18	59200	3.35402e-07
59400	4.5977e-17	59400	3.31437e-07
59600	7.35632e-17	59600	3.16092e-07
59800	5.51724e-17	59800	3.16609e-07
60000	3.90805e-17	60000	3.1977e-07
60200	8.04598e-17	60200	3.31552e-07
60400	1.05747e-16	60400	3.26552e-07
60600	4.36782e-17	60600	3.19598e-07
60800	5.97701e-17	60800	3.29138e-07
61000	3.21839e-17	61000	3.3477e-07
61200	5.28736e-17	61200	3.19138e-07
61400	5.74713e-17	61400	3.26149e-07
61600	7.12644e-17	61600	3.23333e-07
61800	6.66667e-17	61800	3.19885e-07
62000	6.2069e-17	62000	3.2954e-07
62200	7.81609e-17	62200	3.22816e-07
62400	7.58621e-17	62400	3.17414e-07
62600	4.36782e-17	62600	3.17816e-07
62800	7.58621e-17	62800	3.22874e-07
63000	5.74713e-17	63000	3.1431e-07
63200	9.65517e-17	63200	3.30575e-07
63400	4.13793e-17	63400	3.32126e-07
63600	7.12644e-17	63600	3.2569e-07
63800	7.12644e-17	63800	3.19598e-07
64000	5.05747e-17	64000	3.27356e-07
64200	6.66667e-17	64200	3.25517e-07
64400	8.50575e-17	64400	3.01494e-07
64600	4.82759e-17	64600	1.22816e-07
64800	1.83908e-17	64800	1.8931e-07
65000	9.88506e-17	65000	2.63448e-07
65200	9.65517e-17	65200	2.37184e-07
65400	7.58621e-17	65400	2.95402e-07
65600	8.73563e-17	65600	3.00977e-07
65800	6.43678e-17	65800	3.07759e-07
66000	5.74713e-17	66000	3.05517e-07
66200	2.98851e-17	66200	2.95057e-07
66400	1.14943e-17	66400	3.01264e-07
66600	3.44828e-17	66600	2.94828e-07
66800	5.74713e-17	66800	2.99483e-07
67000	9.65517e-17	67000	3.02471e-07
67200	6.89655e-17	67200	3.07816e-07
67400	4.5977e-17	67400	3.12414e-07
67600	3.21839e-17	67600	3.10115e-07
67800	5.05747e-17	67800	3.13678e-07
68000	9.42529e-17	68000	3.02701e-07
68200	6.89655e-17	68200	3.0477e-07
68400	6.89655e-18	68400	3.15115e-07
68600	6.43678e-17	68600	3.26437e-07
68800	2.98851e-17	68800	3.22414e-07
69000	3.21839e-17	69000	3.16207e-07
69200	4.36782e-17	69200	3.33851e-07
69400	2.52874e-17	69400	3.07471e-07
69600	8.27586e-17	69600	2.98563e-07
69800	5.05747e-17	69800	3.09943e-07
70000	7.12644e-17	70000	2.77414e-07
70200	5.74713e-17	70200	7.04023e-08
70400	4.13793e-17	70400	2.16379e-07
70600	1.83908e-17	70600	2.72471e-07
70800	2.52874e-17	70800	2.78333e-07
71000	2.06897e-17	71000	2.92184e-07
71200	5.74713e-17	71200	3.06667e-07
71400	2.06897e-17	71400	2.95805e-07
71600	8.50575e-17	71600	2.97011e-07
71800	6.66667e-17	71800	2.84253e-07
72000	4.5977e-18	72000	2.95805e-07
72200	7.12644e-17	72200	1.52356e-07
72400	8.27586e-17	72400	1.63736e-07
72600	2.06897e-17	72600	1.99885e-07
72800	8.73563e-17	72800	2.49195e-07
73000	1.83908e-17	73000	2.55517e-07
73200	6.43678e-17	73200	2.69713e-07
73400	6.2069e-17	73400	2.66782e-07
73600	8.04598e-17	73600	2.82356e-07
73800	9.88506e-17	73800	2.62931e-07
74000	4.36782e-17	74000	2.86954e-07
74200	3.21839e-17	74200	2.79655e-07
74400	9.1954e-18	74400	2.68563e-07
74600	6.66667e-17	74600	2.69195e-07
74800	8.96552e-17	74800	2.86437e-07
75000	7.12644e-17	75000	2.92414e-07
75200	9.1954e-18	75200	2.91609e-07
75400	5.97701e-17	75400	2.97586e-07
75600	5.05747e-17	75600	2.88678e-07
75800	6.2069e-17	75800	2.89368e-07
76000	7.58621e-17	76000	2.92644e-07
76200	7.12644e-17	76200	3.01264e-07
76400	8.73563e-17	76400	3.0023e-07
76600	8.27586e-17	76600	3.12356e-07
76800	7.81609e-17	76800	2.96667e-07
77000	5.97701e-17	77000	3.00115e-07
77200	9.88506e-17	77200	2.96494e-07
77400	3.67816e-17	77400	3.01034e-07
77600	9.65517e-17	77600	2.91034e-07
77800	5.74713e-17	77800	2.88218e-07
78000	8.04598e-17	78000	3.04483e-07
78200	1.08046e-16	78200	2.97356e-07
78400	9.65517e-17	78400	2.97011e-07
78600	9.42529e-17	78600	3.01839e-07
78800	3.44828e-17	78800	2.96034e-07
79000	4.36782e-17	79000	2.97414e-07
79200	6.43678e-17	79200	2.96724e-07
79400	5.05747e-17	79400	3.0408e-07
79600	5.74713e-17	79600	2.99023e-07
79800	8.50575e-17	79800	2.97529e-07
80000	5.05747e-17	80000	3.14828e-07
80200	6.43678e-17	80200	2.9523e-07
80400	5.74713e-17	80400	3.00575e-07
80600	4.82759e-17	80600	2.98218e-07
80800	4.5977e-18	80800	2.9454e-07
81000	2.75862e-17	81000	3.07701e-07
81200	6.43678e-17	81200	3.17529e-07
81400	8.04598e-17	81400	3.10805e-07
81600	4.36782e-17	81600	3.10345e-07
81800	8.96552e-17	81800	3.03736e-07
82000	7.35632e-17	82000	3.11954e-07
82200	6.66667e-17	82200	3.10402e-07
82400	3.90805e-17	82400	3.02126e-07
82600	2.29885e-17	82600	3.15115e-07
82800	8.50575e-17	82800	3.08333e-07
83000	5.51724e-17	83000	3.06092e-07
83200	5.97701e-17	83200	3.06207e-07
83400	6.2069e-17	83400	3.15287e-07
83600	3.44828e-17	83600	3.16494e-07
83800	5.74713e-17	83800	3.0569e-07
84000	5.51724e-17	84000	3.16322e-07
84200	4.13793e-17	84200	2.93046e-07
84400	6.89655e-17	84400	3.04253e-07
84600	7.35632e-17	84600	3.02989e-07
84800	6.2069e-17	84800	3.07299e-07
85000	7.58621e-17	85000	3.07816e-07
85200	7.58621e-17	85200	3.13103e-07
85400	6.89655e-17	85400	3.16034e-07
85600	7.35632e-17	85600	3.1092e-07
85800	7.81609e-17	85800	3.12586e-07
86000	9.42529e-17	86000	3.08161e-07
86200	8.96552e-17	86200	3.26379e-07
86400	1.51724e-16	86400	2.98793e-07
86600	7.81609e-17	86600	3.03333e-07
86800	1.14943e-16	86800	3.0092e-07
87000	4.36782e-17	87000	3.02931e-07
87200	6.66667e-17	87200	3.10115e-07
87400	8.96552e-17	87400	3.03506e-07
87600	7.12644e-17	87600	3.08563e-07
87800	3.21839e-17	87800	2.95632e-07
88000	8.04598e-17	88000	3.02989e-07
88200	5.28736e-17	88200	3.0592e-07
88400	5.74713e-17	88400	2.99138e-07
88600	5.05747e-17	88600	3.01724e-07
88800	6.89655e-17	88800	2.98333e-07
89000	1.83908e-17	89000	3.11839e-07
89200	2.98851e-17	89200	3.0477e-07
89400	8.50575e-17	89400	2.99195e-07
89600	2.52874e-17	89600	2.91092e-07
89800	3.67816e-17	89800	3.0569e-07
90000	6.66667e-17	90000	2.97586e-07
90200	6.66667e-17	90200	2.95115e-07
90400	7.35632e-17	90400	3.06034e-07
90600	3.44828e-17	90600	3.01092e-07
90800	2.98851e-17	90800	3.11609e-07
91000	2.98851e-17	91000	3.2954e-07
91200	7.81609e-17	91200	3.22816e-07
91400	8.96552e-17	91400	3.17414e-07
91600	6.2069e-17	91600	3.17816e-07
91800	2.98851e-17	91800	3.22874e-07
92000	2.29885e-17	92000	3.1431e-07
92200	7.58621e-17	92200	3.30575e-07
92400	4.5977e-17	92400	3.32126e-07
92600	8.73563e-17	92600	3.2569e-07
92800	3.67816e-17	92800	3.19598e-07
93000	7.35632e-17	93000	3.27356e-07
93200	8.50575e-17	93200	3.25517e-07
93400	4.13793e-17	93400	3.01494e-07
93600	4.5977e-17	93600	1.22816e-07
93800	4.5977e-17	93800	1.8931e-07
94000	7.35632e-17	94000	2.63448e-07
94200	2.75862e-17	94200	2.37184e-07
94400	1.05747e-16	94400	2.95402e-07
94600	5.97701e-17	94600	3.00977e-07
94800	6.66667e-17	94800	3.07759e-07
95000	7.81609e-17	95000	3.05517e-07
95200	6.2069e-17	95200	2.95057e-07
95400	6.89655e-17	95400	3.01264e-07
95600	7.58621e-17	95600	2.94828e-07
95800	4.13793e-17	95800	2.99483e-07
96000	7.35632e-17	96000	3.02471e-07
96200	4.36782e-17	96200	3.07816e-07
96400	6.43678e-17	96400	3.12414e-07
96600	2.75862e-17	96600	3.10115e-07
96800	9.1954e-18	96800	3.13678e-07
97000	4.36782e-17	97000	3.02701e-07
97200	2.52874e-17	97200	3.0477e-07
97400	5.74713e-17	97400	3.15115e-07
97600	8.04598e-17	97600	3.26437e-07
97800	1.14943e-17	97800	3.22414e-07
98000	1.03448e-16	98000	3.16207e-07
98200	7.58621e-17	98200	3.33851e-07
98400	9.65517e-17	98400	3.07471e-07
98600	7.35632e-17	98600	2.98563e-07
98800	8.96552e-17	98800	3.09943e-07
99000	9.1954e-17	99000	2.77414e-07
99200	7.81609e-17	99200	7.04023e-08
99400	7.12644e-17	99400	2.16379e-07
99600	5.05747e-17	99600	2.72471e-07
99800	5.97701e-17	99800	2.78333e-07
100000	9.1954e-17	100000	2.92184e-07
100200	1.03448e-16	100200	3.06667e-07
100400	1.10345e-16	100400	2.95805e-07

## Sheet: Fig2. f
1	9.86667e-17	8.17787e-07
2	1.17333e-16	8.15893e-07
3	2.18667e-16	8.16627e-07
4	1.46667e-16	8.1736e-07
5	1.14667e-16	8.18093e-07
6	9.2e-17	8.18827e-07
7	1.24e-16	8.17773e-07
8	1.38667e-16	8.1672e-07
9	1.2e-16	8.15667e-07
10	7.06667e-17	8.14613e-07
11	1.26667e-16	8.15507e-07
12	4.26667e-17	8.164e-07
13	8.26667e-17	8.17293e-07
14	1.22667e-16	8.18187e-07
15	5.06667e-17	8.17573e-07
16	1.54667e-16	8.1696e-07
17	1.18667e-16	8.16347e-07
18	2.2e-16	8.15733e-07
19	1.77333e-16	8.16333e-07
20	9.06667e-17	8.16933e-07
21	1.96e-16	8.17533e-07
22	9.73333e-17	8.18133e-07
23	1.18667e-16	8.17853e-07
24	1.32e-16	8.17573e-07
25	2.12e-16	8.17293e-07
26	7.86667e-17	8.17013e-07
27	7.86667e-17	8.17267e-07
28	1.68e-16	8.1752e-07
29	1.92e-16	8.17773e-07
30	1.77333e-16	8.18027e-07
31	1.37333e-16	8.17827e-07
32	1.37333e-16	8.17627e-07
33	1.68e-16	8.17427e-07
34	1.58667e-16	8.17227e-07
35	9.06667e-17	8.18013e-07
36	1.65333e-16	8.188e-07
37	1.93333e-16	8.19587e-07
38	1.69333e-16	8.20373e-07
39	8.66667e-17	8.1968e-07
40	2.26667e-16	8.18987e-07
41	2e-16	8.18293e-07
42	1.32e-16	8.176e-07
43	1.88e-16	8.18347e-07
44	4.8e-17	8.19093e-07
45	1.6e-16	8.1984e-07
46	1.92e-16	8.20587e-07
47	1.65333e-16	8.19693e-07
48	1.42667e-16	8.188e-07
49	1.72e-16	8.17907e-07
50	9.33333e-17	8.17013e-07
51	8.26667e-17	8.17653e-07
52	1.81333e-16	8.18293e-07
53	5.6e-17	8.18933e-07
54	1.17333e-16	8.19573e-07
55	1.6e-16	8.1912e-07
56	2.17333e-16	8.18667e-07
57	1.56e-16	8.18213e-07
58	1.28e-16	8.1776e-07
59	6.13333e-17	8.1784e-07
60	6.66667e-17	8.1792e-07
61	4.93333e-17	8.18e-07
62	4.8e-17	8.1808e-07
63	9.6e-17	8.17293e-07
64	1.56e-16	8.16507e-07
65	6.4e-17	8.1572e-07
66	1.13333e-16	8.14933e-07
67	9.73333e-17	8.16e-07
68	1.66667e-16	8.17067e-07
69	1.65333e-16	8.18133e-07
70	4.13333e-17	8.192e-07
71	7.33333e-17	8.18787e-07
72	1.54667e-16	8.18373e-07
73	1.12e-16	8.1796e-07
74	1.6e-16	8.17547e-07
75	2.2e-16	8.18147e-07
76	1.28e-16	8.18747e-07
77	2.22667e-16	8.19347e-07
78	1.93333e-16	8.19947e-07
79	1.98667e-16	8.19147e-07
80	1.18667e-16	8.18347e-07
81	1.92e-16	8.17547e-07
82	1.86667e-16	8.16747e-07
83	1.2e-16	8.17093e-07
84	1.66667e-16	8.1744e-07
85	1.41333e-16	8.17787e-07
86	8e-17	8.18133e-07
87	1.16e-16	8.17627e-07
88	9.73333e-17	8.1712e-07
89	2.01333e-16	8.16613e-07
90	2.04e-16	8.16107e-07
91	1.18667e-16	8.16387e-07
92	2.13333e-16	8.16667e-07
93	1.18667e-16	8.16947e-07
94	1.02667e-16	8.17227e-07
95	2.12e-16	8.17133e-07
96	1.8e-16	8.1704e-07
97	1.14667e-16	8.16947e-07
98	5.6e-17	8.16853e-07
99	6.26667e-17	8.16773e-07
100	1.73333e-16	8.16693e-07
101	1.41333e-16	8.16613e-07
102	1.4e-16	8.16533e-07
103	2.06667e-16	8.15933e-07
104	9.06667e-17	8.15333e-07
105	6.4e-17	8.14733e-07
106	1.30667e-16	8.14133e-07
107	1.82667e-16	8.1524e-07
108	2.09333e-16	8.16347e-07
109	2.05333e-16	8.17453e-07
110	1.34667e-16	8.1856e-07
111	1.09333e-16	8.18227e-07
112	6.13333e-17	8.17893e-07
113	8.8e-17	8.1756e-07
114	6.53333e-17	8.17227e-07
115	1.85333e-16	8.17853e-07
116	1.8e-16	8.1848e-07
117	2.24e-16	8.19107e-07
118	6.53333e-17	8.19733e-07
119	2.06667e-16	8.18867e-07
120	1.54667e-16	8.18e-07
121	2.24e-16	8.17133e-07
122	8.93333e-17	8.16267e-07
123	1.14667e-16	8.16693e-07
124	9.73333e-17	8.1712e-07
125	1.44e-16	8.17547e-07
126	1.30667e-16	8.17973e-07
127	2.05333e-16	8.17933e-07
128	1.49333e-16	8.17893e-07
129	6.13333e-17	8.17853e-07
130	1.94667e-16	8.17813e-07
131	1.74667e-16	8.1804e-07
132	5.6e-17	8.18267e-07
133	9.86667e-17	8.18493e-07
134	1.69333e-16	8.1872e-07
135	9.33333e-17	8.18373e-07
136	1.8e-16	8.18027e-07
137	2.10667e-16	8.1768e-07
138	1.50667e-16	8.17333e-07
139	2.05333e-16	8.1804e-07
140	5.46667e-17	8.18747e-07
141	5.6e-17	8.19453e-07
142	7.86667e-17	8.2016e-07
143	1.82667e-16	8.19467e-07
144	2e-16	8.18773e-07
145	1.54667e-16	8.1808e-07
146	2.26667e-16	8.17387e-07
147	1.48e-16	8.17507e-07
148	1.93333e-16	8.17627e-07
149	1.8e-16	8.17747e-07
150	1.89333e-16	8.17867e-07
151	1.65333e-16	8.17653e-07
152	1e-16	8.1744e-07
153	2.04e-16	8.17227e-07
154	9.33333e-17	8.17013e-07
155	8.93333e-17	8.17507e-07
156	1.76e-16	8.18e-07
157	1e-16	8.18493e-07
158	1.28e-16	8.18987e-07
159	1.44e-16	8.18533e-07
160	6.8e-17	8.1808e-07
161	9.6e-17	8.17627e-07
162	1.85333e-16	8.17173e-07
163	7.73333e-17	8.1784e-07
164	1.14667e-16	8.18507e-07
165	5.46667e-17	8.19173e-07
166	1.84e-16	8.1984e-07
167	4.4e-17	8.19093e-07
168	6.66667e-17	8.18347e-07
169	1e-16	8.176e-07
170	6.66667e-17	8.16853e-07
171	5.46667e-17	8.16973e-07
172	1.26667e-16	8.17093e-07
173	2.26667e-16	8.17213e-07
174	9.86667e-17	8.17333e-07
175	1.8e-16	8.1716e-07
176	1.32e-16	8.16987e-07
177	1.72e-16	8.16813e-07
178	7.46667e-17	8.1664e-07
179	2.12e-16	8.1756e-07
180	6.13333e-17	8.1848e-07
181	1e-16	8.194e-07
182	1.28e-16	8.2032e-07
183	1.69333e-16	8.19293e-07
184	1.25333e-16	8.18267e-07
185	1.46667e-16	8.1724e-07
186	1.77333e-16	8.16213e-07
187	4.13333e-17	8.16787e-07
188	1.30667e-16	8.1736e-07
189	1.30667e-16	8.17933e-07
190	1.29333e-16	8.18507e-07
191	1.74667e-16	8.1808e-07
192	2.22667e-16	8.17653e-07
193	8.13333e-17	8.17227e-07
194	1.14667e-16	8.168e-07
195	1.85333e-16	8.17493e-07
196	9.33333e-17	8.18187e-07
197	8.8e-17	8.1888e-07
198	1.38667e-16	8.19573e-07
199	1.89333e-16	8.19507e-07
200	2.04e-16	8.1944e-07
201	2.12e-16	8.19373e-07
202	1.81333e-16	8.19307e-07
203	2.08e-16	8.19427e-07
204	1.68e-16	8.19547e-07
205	1.50667e-16	8.19667e-07
206	1.89333e-16	8.19787e-07
207	1.8e-16	8.196e-07
208	1.61333e-16	8.19413e-07
209	1.12e-16	8.19227e-07
210	9.33333e-17	8.1904e-07
211	1.6e-16	8.19493e-07
212	4.8e-17	8.19947e-07
213	6.13333e-17	8.204e-07
214	1.61333e-16	8.20853e-07
215	2.21333e-16	8.19947e-07
216	1.38667e-16	8.1904e-07
217	2.2e-16	8.18133e-07
218	2.04e-16	8.17227e-07
219	4.66667e-17	8.1788e-07
220	1.84e-16	8.18533e-07
221	1.65333e-16	8.19187e-07
222	8.53333e-17	8.1984e-07
223	1.41333e-16	8.19707e-07
224	1.70667e-16	8.19573e-07
225	1.06667e-16	8.1944e-07
226	2.22667e-16	8.19307e-07
227	7.46667e-17	8.1984e-07
228	8.26667e-17	8.20373e-07
229	2.06667e-16	8.20907e-07
230	1.89333e-16	8.2144e-07
231	2.13333e-16	8.20933e-07
232	1.18667e-16	8.20427e-07
233	1.36e-16	8.1992e-07
234	1e-16	8.19413e-07
235	1.58667e-16	8.19827e-07
236	7.33333e-17	8.2024e-07
237	1.97333e-16	8.20653e-07
238	1e-16	8.21067e-07
239	2.18667e-16	8.2044e-07
240	6.4e-17	8.19813e-07
241	1.24e-16	8.19187e-07
242	1.6e-16	8.1856e-07
243	1.08e-16	8.1864e-07
244	1.8e-16	8.1872e-07
245	1.65333e-16	8.188e-07
246	1.34667e-16	8.1888e-07
247	1.30667e-16	8.18493e-07
248	1.73333e-16	8.18107e-07
249	1.54667e-16	8.1772e-07
250	1.09333e-16	8.17333e-07
251	2.22667e-16	8.1812e-07
252	6.53333e-17	8.18907e-07
253	5.6e-17	8.19693e-07
254	2.04e-16	8.2048e-07
255	1.64e-16	8.2016e-07
256	1.12e-16	8.1984e-07
257	1.06667e-16	8.1952e-07
258	7.6e-17	8.192e-07
259	5.73333e-17	8.19213e-07
260	4.4e-17	8.19227e-07
261	1.24e-16	8.1924e-07
262	5.86667e-17	8.19253e-07
263	1.10667e-16	8.1888e-07
264	1.8e-16	8.18507e-07
265	7.06667e-17	8.18133e-07
266	5.33333e-17	8.1776e-07
267	2.24e-16	8.1812e-07
268	8.66667e-17	8.1848e-07
269	1.74667e-16	8.1884e-07
270	1.50667e-16	8.192e-07
271	4.66667e-17	8.19347e-07
272	9.86667e-17	8.19493e-07
273	1.21333e-16	8.1964e-07
274	1.45333e-16	8.19787e-07
275	1.78667e-16	8.2052e-07
276	1.14667e-16	8.21253e-07
277	7.6e-17	8.21987e-07
278	4.66667e-17	8.2272e-07
279	1.76e-16	8.22147e-07
280	1.22667e-16	8.21573e-07
281	6.66667e-17	8.21e-07
282	1.14667e-16	8.20427e-07
283	1.84e-16	8.20507e-07
284	1.45333e-16	8.20587e-07
285	8.26667e-17	8.20667e-07
286	6.4e-17	8.20747e-07
287	9.06667e-17	8.20267e-07
288	1.90667e-16	8.19787e-07
289	1.13333e-16	8.19307e-07
290	1.09333e-16	8.18827e-07
291	5.06667e-17	8.19267e-07
292	2.13333e-16	8.19707e-07
293	1.72e-16	8.20147e-07
294	1.64e-16	8.20587e-07
295	1.74667e-16	8.20267e-07
296	2.08e-16	8.19947e-07
297	4.4e-17	8.19627e-07
298	1.41333e-16	8.19307e-07
299	2.26667e-16	8.19813e-07
300	4.13333e-17	8.2032e-07
301	1.06667e-16	8.20827e-07
302	6.13333e-17	8.21333e-07
303	1.90667e-16	8.20507e-07
304	1.04e-16	8.1968e-07
305	1.93333e-16	8.18853e-07
306	2.2e-16	8.18027e-07
307	9.73333e-17	8.1884e-07
308	1.93333e-16	8.19653e-07
309	1.96e-16	8.20467e-07
310	1.2e-16	8.2128e-07
311	4.26667e-17	8.20627e-07
312	2.05333e-16	8.19973e-07
313	1.48e-16	8.1932e-07
314	2.2e-16	8.18667e-07
315	7.73333e-17	8.19013e-07
316	1.56e-16	8.1936e-07
317	1.08e-16	8.19707e-07
318	1.56e-16	8.20053e-07
319	1.73333e-16	8.19947e-07
320	2.06667e-16	8.1984e-07
321	8.66667e-17	8.19733e-07
322	1.65333e-16	8.19627e-07
323	1.73333e-16	8.19693e-07
324	1e-16	8.1976e-07
325	1.21333e-16	8.19827e-07
326	1.38667e-16	8.19893e-07
327	1.09333e-16	8.1956e-07
328	1.56e-16	8.19227e-07
329	2e-16	8.18893e-07
330	1.93333e-16	8.1856e-07
331	1.41333e-16	8.19067e-07
332	1.81333e-16	8.19573e-07
333	1.42667e-16	8.2008e-07
334	7.6e-17	8.20587e-07
335	5.86667e-17	8.20213e-07
336	2.06667e-16	8.1984e-07
337	1.65333e-16	8.19467e-07
338	9.73333e-17	8.19093e-07
339	1.76e-16	8.1936e-07
340	6e-17	8.19627e-07
341	1.94667e-16	8.19893e-07
342	2.13333e-16	8.2016e-07
343	1.10667e-16	8.19267e-07
344	2.24e-16	8.18373e-07
345	2.28e-16	8.1748e-07
346	1.29333e-16	8.16587e-07
347	1.10667e-16	8.16373e-07
348	9.06667e-17	8.1616e-07
349	6.26667e-17	8.15947e-07
350	1.45333e-16	8.15733e-07
351	8.66667e-17	8.16253e-07
352	4.13333e-17	8.16773e-07
353	1.65333e-16	8.17293e-07
354	1.49333e-16	8.17813e-07
355	1.85333e-16	8.17973e-07
356	1.6e-16	8.18133e-07
357	4.66667e-17	8.18293e-07
358	1.92e-16	8.18453e-07
359	6.66667e-17	8.1812e-07
360	1.96e-16	8.17787e-07
361	1.17333e-16	8.17453e-07
362	1.94667e-16	8.1712e-07
363	2.01333e-16	8.1748e-07
364	1.08e-16	8.1784e-07
365	2.18667e-16	8.182e-07
366	9.46667e-17	8.1856e-07
367	7.73333e-17	8.18707e-07
368	1.09333e-16	8.18853e-07
369	5.06667e-17	8.19e-07
370	1.54667e-16	8.19147e-07
371	5.46667e-17	8.18627e-07
372	2.28e-16	8.18107e-07
373	2.22667e-16	8.17587e-07
374	2.22667e-16	8.17067e-07
375	8.66667e-17	8.17507e-07
376	1.93333e-16	8.17947e-07
377	9.46667e-17	8.18387e-07
378	1.94667e-16	8.18827e-07
379	1.70667e-16	8.18787e-07
380	2.14667e-16	8.18747e-07
381	1.58667e-16	8.18707e-07
382	1.56e-16	8.18667e-07
383	2.09333e-16	8.18187e-07
384	1.04e-16	8.17707e-07
385	6.93333e-17	8.17227e-07
386	2.10667e-16	8.16747e-07
387	2.10667e-16	8.17707e-07
388	1.69333e-16	8.18667e-07
389	1.02667e-16	8.19627e-07
390	8.93333e-17	8.20587e-07
391	6.66667e-17	8.19947e-07
392	2.2e-16	8.19307e-07
393	1.38667e-16	8.18667e-07
394	1.94667e-16	8.18027e-07
395	1.76e-16	8.18613e-07
396	6.66667e-17	8.192e-07
397	2.04e-16	8.19787e-07
398	1.42667e-16	8.20373e-07
399	1.14667e-16	8.2004e-07
400	1.53333e-16	8.19707e-07
401	1.37333e-16	8.19373e-07
402	2.17333e-16	8.1904e-07
403	4.93333e-17	8.19133e-07
404	4.26667e-17	8.19227e-07
405	6.53333e-17	8.1932e-07
406	1.37333e-16	8.19413e-07
407	2.01333e-16	8.18733e-07
408	1.93333e-16	8.18053e-07
409	5.6e-17	8.17373e-07
410	5.33333e-17	8.16693e-07
411	8e-17	8.16733e-07
412	2.01333e-16	8.16773e-07
413	8.4e-17	8.16813e-07
414	1.68e-16	8.16853e-07
415	5.06667e-17	8.16253e-07
416	2.25333e-16	8.15653e-07
417	7.2e-17	8.15053e-07
418	1.42667e-16	8.14453e-07
419	7.6e-17	8.14813e-07
420	1.90667e-16	8.15173e-07
421	1.34667e-16	8.15533e-07
422	1.10667e-16	8.15893e-07
423	1.77333e-16	8.16173e-07
424	4.93333e-17	8.16453e-07
425	5.86667e-17	8.16733e-07
426	1.85333e-16	8.17013e-07
427	2.10667e-16	8.1744e-07
428	7.86667e-17	8.17867e-07
429	1.65333e-16	8.18293e-07
430	1.61333e-16	8.1872e-07
431	1.32e-16	8.1804e-07
432	7.06667e-17	8.1736e-07
433	9.46667e-17	8.1668e-07
434	2.06667e-16	8.16e-07
435	1.58667e-16	8.16853e-07
436	2.02667e-16	8.17707e-07
437	1.98667e-16	8.1856e-07
438	1.30667e-16	8.19413e-07
439	6.53333e-17	8.19427e-07
440	1.77333e-16	8.1944e-07
441	1.57333e-16	8.19453e-07
442	2.09333e-16	8.19467e-07
443	6.53333e-17	8.2e-07
444	2.21333e-16	8.20533e-07
445	1.97333e-16	8.21067e-07
446	2.04e-16	8.216e-07
447	2.26667e-16	8.2064e-07
448	2.05333e-16	8.1968e-07
449	1.41333e-16	8.1872e-07
450	1.34667e-16	8.1776e-07
451	1.74667e-16	8.18893e-07
452	5.33333e-17	8.20027e-07
453	2.28e-16	8.2116e-07
454	7.86667e-17	8.22293e-07
455	2.16e-16	8.2112e-07
456	2.14667e-16	8.19947e-07
457	4.93333e-17	8.18773e-07
458	4.13333e-17	8.176e-07
459	1.61333e-16	8.18573e-07
460	1.69333e-16	8.19547e-07
461	9.73333e-17	8.2052e-07
462	6.93333e-17	8.21493e-07
463	1.4e-16	8.20693e-07
464	1.01333e-16	8.19893e-07
465	2.01333e-16	8.19093e-07
466	1.92e-16	8.18293e-07
467	6.4e-17	8.1876e-07
468	6.8e-17	8.19227e-07
469	2.25333e-16	8.19693e-07
470	5.6e-17	8.2016e-07
471	2.22667e-16	8.19547e-07
472	6e-17	8.18933e-07
473	5.86667e-17	8.1832e-07
474	1.89333e-16	8.17707e-07
475	8.8e-17	8.17813e-07
476	6.13333e-17	8.1792e-07
477	1.66667e-16	8.18027e-07
478	1.78667e-16	8.18133e-07
479	1.06667e-16	8.18e-07
480	5.46667e-17	8.17867e-07
481	5.6e-17	8.17733e-07
482	1.46667e-16	8.176e-07
483	2.25333e-16	8.17707e-07
484	1.18667e-16	8.17813e-07
485	1.17333e-16	8.1792e-07
486	1.37333e-16	8.18027e-07
487	9.46667e-17	8.1792e-07
488	1.44e-16	8.17813e-07
489	1.58667e-16	8.17707e-07
490	1.50667e-16	8.176e-07
491	9.46667e-17	8.17507e-07
492	1.74667e-16	8.17413e-07
493	1.56e-16	8.1732e-07
494	1.89333e-16	8.17227e-07
495	5.2e-17	8.16987e-07
496	6.53333e-17	8.16747e-07
497	1.44e-16	8.16507e-07
498	2.2e-16	8.16267e-07
499	5.33333e-17	8.16973e-07
500	1.02667e-16	8.1768e-07
501	1.6e-16	8.18387e-07
502	1.12e-16	8.19093e-07
503	1.85333e-16	8.184e-07
504	6.13333e-17	8.17707e-07
505	4.13333e-17	8.17013e-07
506	1.97333e-16	8.1632e-07
507	8.53333e-17	8.1672e-07
508	6.4e-17	8.1712e-07
509	1.44e-16	8.1752e-07
510	2.26667e-16	8.1792e-07
511	1.97333e-16	8.17267e-07
512	1.69333e-16	8.16613e-07
513	1.90667e-16	8.1596e-07
514	1.24e-16	8.15307e-07
515	8.93333e-17	8.16333e-07
516	1.54667e-16	8.1736e-07
517	1.72e-16	8.18387e-07
518	1.26667e-16	8.19413e-07
519	5.73333e-17	8.18893e-07
520	1.08e-16	8.18373e-07
521	1.94667e-16	8.17853e-07
522	1.46667e-16	8.17333e-07
523	1e-16	8.17547e-07
524	8.53333e-17	8.1776e-07
525	1.09333e-16	8.17973e-07
526	8.13333e-17	8.18187e-07
527	1.34667e-16	8.1844e-07
528	1.4e-16	8.18693e-07
529	9.06667e-17	8.18947e-07
530	8.8e-17	8.192e-07
531	1.89333e-16	8.19213e-07
532	4.8e-17	8.19227e-07
533	1.41333e-16	8.1924e-07
534	1.38667e-16	8.19253e-07
535	1.84e-16	8.1948e-07
536	1.74667e-16	8.19707e-07
537	1.70667e-16	8.19933e-07
538	2.26667e-16	8.2016e-07
539	1.02667e-16	8.20067e-07
540	1.72e-16	8.19973e-07
541	6.53333e-17	8.1988e-07
542	1.32e-16	8.19787e-07
543	1.18667e-16	8.1948e-07
544	7.6e-17	8.19173e-07
545	1.42667e-16	8.18867e-07
546	5.86667e-17	8.1856e-07
547	2.2e-16	8.18867e-07
548	1.86667e-16	8.19173e-07
549	4.4e-17	8.1948e-07
550	2.25333e-16	8.19787e-07
551	1.25333e-16	8.196e-07
552	2.21333e-16	8.19413e-07
553	6.93333e-17	8.19227e-07
554	1.04e-16	8.1904e-07
555	1.14667e-16	8.19547e-07
556	5.73333e-17	8.20053e-07
557	9.33333e-17	8.2056e-07
558	4.26667e-17	8.21067e-07
559	4.93333e-17	8.20547e-07
560	2e-16	8.20027e-07
561	9.06667e-17	8.19507e-07
562	2.02667e-16	8.18987e-07
563	1.48e-16	8.19667e-07
564	9.73333e-17	8.20347e-07
565	6.53333e-17	8.21027e-07
566	2.14667e-16	8.21707e-07
567	1.05333e-16	8.21147e-07
568	1.94667e-16	8.20587e-07
569	1.77333e-16	8.20027e-07
570	5.33333e-17	8.19467e-07
571	1.89333e-16	8.1988e-07
572	5.33333e-17	8.20293e-07
573	9.2e-17	8.20707e-07
574	2.12e-16	8.2112e-07
575	5.73333e-17	8.20933e-07
576	6.66667e-17	8.20747e-07
577	1.2e-16	8.2056e-07
578	1.26667e-16	8.20373e-07
579	1.73333e-16	8.204e-07
580	8.26667e-17	8.20427e-07
581	1.24e-16	8.20453e-07
582	2.2e-16	8.2048e-07
583	1.6e-16	8.206e-07
584	1.04e-16	8.2072e-07
585	2.2e-16	8.2084e-07
586	2.26667e-16	8.2096e-07
587	2.12e-16	8.20253e-07
588	8.66667e-17	8.19547e-07
589	1.21333e-16	8.1884e-07
590	1.96e-16	8.18133e-07
591	1.13333e-16	8.1856e-07
592	7.46667e-17	8.18987e-07
593	5.73333e-17	8.19413e-07
594	1.76e-16	8.1984e-07
595	9.2e-17	8.19693e-07
596	1.82667e-16	8.19547e-07
597	1.38667e-16	8.194e-07
598	1.13333e-16	8.19253e-07
599	2.22667e-16	8.18693e-07
600	1.18667e-16	8.18133e-07
601	2.10667e-16	8.17573e-07
602	1.84e-16	8.17013e-07
603	1.45333e-16	8.18173e-07
604	1.08e-16	8.19333e-07
605	8.13333e-17	8.20493e-07
606	1.34667e-16	8.21653e-07
607	9.6e-17	8.2152e-07
608	1.94667e-16	8.21387e-07
609	1.66667e-16	8.21253e-07
610	1.12e-16	8.2112e-07
611	1.18667e-16	8.2068e-07
612	1.32e-16	8.2024e-07
613	2.02667e-16	8.198e-07
614	8.26667e-17	8.1936e-07
615	1.81333e-16	8.19427e-07
616	1.61333e-16	8.19493e-07
617	4.13333e-17	8.1956e-07
618	2.2e-16	8.19627e-07
619	1.48e-16	8.196e-07
620	2.06667e-16	8.19573e-07
621	1.44e-16	8.19547e-07
622	2.12e-16	8.1952e-07
623	1.94667e-16	8.19173e-07
624	1.92e-16	8.18827e-07
625	4.26667e-17	8.1848e-07
626	1.33333e-16	8.18133e-07
627	7.06667e-17	8.18773e-07
628	7.73333e-17	8.19413e-07
629	1.72e-16	8.20053e-07
630	1.92e-16	8.20693e-07
631	1.17333e-16	8.20547e-07
632	2.01333e-16	8.204e-07
633	1.53333e-16	8.20253e-07
634	6e-17	8.20107e-07
635	2.12e-16	8.19933e-07
636	2.08e-16	8.1976e-07
637	2.22667e-16	8.19587e-07
638	1.76e-16	8.19413e-07
639	1.05333e-16	8.1892e-07
640	1.44e-16	8.18427e-07
641	1.44e-16	8.17933e-07
642	2.22667e-16	8.1744e-07
643	1.65333e-16	8.17787e-07
644	1.38667e-16	8.18133e-07
645	2e-16	8.1848e-07
646	1.98667e-16	8.18827e-07
647	2.18667e-16	8.18293e-07
648	5.73333e-17	8.1776e-07
649	2.16e-16	8.17227e-07
650	2e-16	8.16693e-07
651	1.4e-16	8.17933e-07
652	1.54667e-16	8.19173e-07
653	1.96e-16	8.20413e-07
654	6.4e-17	8.21653e-07
655	1.96e-16	8.2128e-07
656	1.72e-16	8.20907e-07
657	1e-16	8.20533e-07
658	2.28e-16	8.2016e-07
659	1.92e-16	8.20373e-07
660	1.78667e-16	8.20587e-07
661	1.68e-16	8.208e-07
662	1.4e-16	8.21013e-07
663	1.92e-16	8.21093e-07
664	1.89333e-16	8.21173e-07
665	2.05333e-16	8.21253e-07
666	5.73333e-17	8.21333e-07
667	1.26667e-16	8.20907e-07
668	1.24e-16	8.2048e-07
669	1.57333e-16	8.20053e-07
670	2.12e-16	8.19627e-07
671	9.6e-17	8.2004e-07
672	1.57333e-16	8.20453e-07
673	1.53333e-16	8.20867e-07
674	2.2e-16	8.2128e-07
675	2e-16	8.21333e-07
676	1.45333e-16	8.21387e-07
677	1.94667e-16	8.2144e-07
678	7.86667e-17	8.21493e-07
679	5.86667e-17	8.2132e-07
680	1.22667e-16	8.21147e-07
681	1.01333e-16	8.20973e-07
682	1.46667e-16	8.208e-07
683	1.78667e-16	8.20547e-07
684	1.77333e-16	8.20293e-07
685	5.46667e-17	8.2004e-07
686	1.34667e-16	8.19787e-07
687	1.21333e-16	8.19587e-07
688	1.69333e-16	8.19387e-07
689	2.16e-16	8.19187e-07
690	1.58667e-16	8.18987e-07
691	2.28e-16	8.19187e-07
692	1.24e-16	8.19387e-07
693	1.24e-16	8.19587e-07
694	2.22667e-16	8.19787e-07
695	6e-17	8.19267e-07
696	1.41333e-16	8.18747e-07
697	1.44e-16	8.18227e-07
698	8.13333e-17	8.17707e-07
699	1.28e-16	8.1868e-07
700	1.56e-16	8.19653e-07
701	8.4e-17	8.20627e-07
702	1.34667e-16	8.216e-07
703	2.10667e-16	8.21133e-07
704	1.25333e-16	8.20667e-07
705	6.66667e-17	8.202e-07
706	1.02667e-16	8.19733e-07
707	1.38667e-16	8.19533e-07
708	1.82667e-16	8.19333e-07
709	1.13333e-16	8.19133e-07
710	7.86667e-17	8.18933e-07
711	2.10667e-16	8.18693e-07
712	1.41333e-16	8.18453e-07
713	1.53333e-16	8.18213e-07
714	6e-17	8.17973e-07
715	1.93333e-16	8.18213e-07
716	1.45333e-16	8.18453e-07
717	1.88e-16	8.18693e-07
718	4.4e-17	8.18933e-07
719	1.61333e-16	8.18587e-07
720	1.29333e-16	8.1824e-07
721	1.69333e-16	8.17893e-07
722	6.13333e-17	8.17547e-07
723	1.26667e-16	8.17973e-07
724	1.05333e-16	8.184e-07
725	1.44e-16	8.18827e-07
726	1.02667e-16	8.19253e-07
727	1.90667e-16	8.1868e-07
728	6.53333e-17	8.18107e-07
729	1.58667e-16	8.17533e-07
730	1.72e-16	8.1696e-07
731	4.66667e-17	8.17293e-07
732	4.66667e-17	8.17627e-07
733	1.38667e-16	8.1796e-07
734	1.06667e-16	8.18293e-07
735	1e-16	8.18133e-07
736	7.2e-17	8.17973e-07
737	1.82667e-16	8.17813e-07
738	7.06667e-17	8.17653e-07
739	1.09333e-16	8.1736e-07
740	1.36e-16	8.17067e-07
741	1.44e-16	8.16773e-07
742	1e-16	8.1648e-07
743	2.02667e-16	8.16453e-07
744	8.66667e-17	8.16427e-07
745	2.13333e-16	8.164e-07
746	1.77333e-16	8.16373e-07
747	1.73333e-16	8.1664e-07
748	1.58667e-16	8.16907e-07
749	2.16e-16	8.17173e-07
750	2.05333e-16	8.1744e-07
751	1.18667e-16	8.16813e-07
752	2.13333e-16	8.16187e-07
753	4.8e-17	8.1556e-07
754	1.38667e-16	8.14933e-07
755	1.14667e-16	8.15707e-07
756	7.2e-17	8.1648e-07
757	1.70667e-16	8.17253e-07
758	1.58667e-16	8.18027e-07
759	1e-16	8.17813e-07
760	2.10667e-16	8.176e-07
761	6.8e-17	8.17387e-07
762	2.06667e-16	8.17173e-07
763	2.04e-16	8.17613e-07
764	1.12e-16	8.18053e-07
765	1.09333e-16	8.18493e-07
766	2.08e-16	8.18933e-07
767	1.84e-16	8.18907e-07
768	1.92e-16	8.1888e-07
769	1.93333e-16	8.18853e-07
770	1.32e-16	8.18827e-07
771	1.89333e-16	8.188e-07
772	4.53333e-17	8.18773e-07
773	1.88e-16	8.18747e-07
774	9.46667e-17	8.1872e-07
775	2.2e-16	8.1812e-07
776	5.33333e-17	8.1752e-07
777	1.41333e-16	8.1692e-07
778	1.21333e-16	8.1632e-07
779	1.04e-16	8.16373e-07
780	6e-17	8.16427e-07
781	1.2e-16	8.1648e-07
782	1.61333e-16	8.16533e-07
783	2.13333e-16	8.1676e-07
784	1.72e-16	8.16987e-07
785	6.66667e-17	8.17213e-07
786	1.48e-16	8.1744e-07
787	6.53333e-17	8.1748e-07
788	1.09333e-16	8.1752e-07
789	1.89333e-16	8.1756e-07
790	7.2e-17	8.176e-07
791	1.24e-16	8.1704e-07
792	1.50667e-16	8.1648e-07
793	7.06667e-17	8.1592e-07
794	6.13333e-17	8.1536e-07
795	1.78667e-16	8.1636e-07
796	2.04e-16	8.1736e-07
797	1.84e-16	8.1836e-07
798	1.33333e-16	8.1936e-07
799	1.72e-16	8.18973e-07
800	2.26667e-16	8.18587e-07
801	8.66667e-17	8.182e-07
802	1.96e-16	8.17813e-07
803	1.44e-16	8.188e-07
804	1.38667e-16	8.19787e-07
805	2.26667e-16	8.20773e-07
806	2.22667e-16	8.2176e-07
807	1.56e-16	8.2096e-07
808	1.76e-16	8.2016e-07
809	1.04e-16	8.1936e-07
810	1.30667e-16	8.1856e-07
811	9.33333e-17	8.18707e-07
812	1.05333e-16	8.18853e-07
813	1.42667e-16	8.19e-07
814	2.08e-16	8.19147e-07
815	1.2e-16	8.1928e-07
816	1.06667e-16	8.19413e-07
817	4.13333e-17	8.19547e-07
818	1e-16	8.1968e-07
819	9.6e-17	8.19667e-07
820	1.12e-16	8.19653e-07
821	1.14667e-16	8.1964e-07
822	1.48e-16	8.19627e-07
823	1.36e-16	8.19627e-07
824	2.08e-16	8.19627e-07
825	7.06667e-17	8.19627e-07
826	1.45333e-16	8.19627e-07
827	4.4e-17	8.19533e-07
828	1.90667e-16	8.1944e-07
829	1.32e-16	8.19347e-07
830	2.12e-16	8.19253e-07
831	1.32e-16	8.18667e-07
832	1.12e-16	8.1808e-07
833	9.73333e-17	8.17493e-07
834	2.24e-16	8.16907e-07
835	1.08e-16	8.1772e-07
836	1.13333e-16	8.18533e-07
837	6e-17	8.19347e-07
838	7.06667e-17	8.2016e-07
839	5.33333e-17	8.19747e-07
840	1.2e-16	8.19333e-07
841	1.28e-16	8.1892e-07
842	1.24e-16	8.18507e-07
843	1.24e-16	8.18773e-07
844	2.05333e-16	8.1904e-07
845	8.53333e-17	8.19307e-07
846	8.66667e-17	8.19573e-07
847	9.86667e-17	8.19827e-07
848	2.05333e-16	8.2008e-07
849	2.18667e-16	8.20333e-07
850	2.10667e-16	8.20587e-07
851	1.94667e-16	8.20787e-07
852	4.53333e-17	8.20987e-07
853	2.2e-16	8.21187e-07
854	1.22667e-16	8.21387e-07
855	2e-16	8.21173e-07
856	1.72e-16	8.2096e-07
857	1.62667e-16	8.20747e-07
858	1.50667e-16	8.20533e-07
859	7.46667e-17	8.20627e-07
860	1.50667e-16	8.2072e-07
861	1.38667e-16	8.20813e-07
862	1.50667e-16	8.20907e-07
863	4.13333e-17	8.20893e-07
864	6.8e-17	8.2088e-07
865	2.13333e-16	8.20867e-07
866	1.18667e-16	8.20853e-07
867	1.54667e-16	8.21e-07
868	2.09333e-16	8.21147e-07
869	1.98667e-16	8.21293e-07
870	7.73333e-17	8.2144e-07
871	1.44e-16	8.21267e-07
872	1.25333e-16	8.21093e-07
873	1.48e-16	8.2092e-07
874	1.57333e-16	8.20747e-07
875	1.53333e-16	8.20587e-07
876	1.50667e-16	8.20427e-07
877	1e-16	8.20267e-07
878	1.33333e-16	8.20107e-07
879	1.2e-16	8.1992e-07
880	2.09333e-16	8.19733e-07
881	8.53333e-17	8.19547e-07
882	4.13333e-17	8.1936e-07
883	1.37333e-16	8.19707e-07
884	2.16e-16	8.20053e-07
885	1.50667e-16	8.204e-07
886	2.16e-16	8.20747e-07
887	8e-17	8.20413e-07
888	1.50667e-16	8.2008e-07
889	2.01333e-16	8.19747e-07
890	2.25333e-16	8.19413e-07
891	8.93333e-17	8.1936e-07
892	1.6e-16	8.19307e-07
893	6.26667e-17	8.19253e-07
894	7.2e-17	8.192e-07
895	1.09333e-16	8.18907e-07
896	1.62667e-16	8.18613e-07
897	4.66667e-17	8.1832e-07
898	1.26667e-16	8.18027e-07
899	9.73333e-17	8.18813e-07
900	7.86667e-17	8.196e-07
901	2.13333e-16	8.20387e-07
902	1.09333e-16	8.21173e-07
903	1.89333e-16	8.20667e-07
904	1.82667e-16	8.2016e-07
905	1.65333e-16	8.19653e-07
906	2.09333e-16	8.19147e-07
907	2.14667e-16	8.19387e-07
908	1.62667e-16	8.19627e-07
909	1.68e-16	8.19867e-07
910	5.06667e-17	8.20107e-07
911	1.50667e-16	8.20467e-07
912	4.4e-17	8.20827e-07
913	1.25333e-16	8.21187e-07
914	1.72e-16	8.21547e-07
915	1.34667e-16	8.21187e-07
916	7.86667e-17	8.20827e-07
917	1.30667e-16	8.20467e-07
918	7.6e-17	8.20107e-07
919	1.29333e-16	8.20293e-07
920	1.90667e-16	8.2048e-07
921	1.18667e-16	8.20667e-07
922	1.70667e-16	8.20853e-07
923	1.04e-16	8.20773e-07
924	1.6e-16	8.20693e-07
925	5.6e-17	8.20613e-07
926	1.97333e-16	8.20533e-07
927	1.82667e-16	8.20147e-07
928	8e-17	8.1976e-07
929	1.36e-16	8.19373e-07
930	1.93333e-16	8.18987e-07
931	1.44e-16	8.1956e-07
932	6e-17	8.20133e-07
933	1.97333e-16	8.20707e-07
934	1.13333e-16	8.2128e-07
935	7.46667e-17	8.20987e-07
936	1.88e-16	8.20693e-07
937	1.64e-16	8.204e-07
938	2.01333e-16	8.20107e-07
939	1.64e-16	8.2024e-07
940	1.22667e-16	8.20373e-07
941	2.25333e-16	8.20507e-07
942	1.16e-16	8.2064e-07
943	2e-16	8.20307e-07
944	9.6e-17	8.19973e-07
945	1.13333e-16	8.1964e-07
946	9.33333e-17	8.19307e-07
947	2.14667e-16	8.19333e-07
948	1.2e-16	8.1936e-07
949	7.46667e-17	8.19387e-07
950	1.13333e-16	8.19413e-07
951	5.33333e-17	8.19707e-07
952	1.84e-16	8.2e-07
953	4.4e-17	8.20293e-07
954	7.86667e-17	8.20587e-07
955	9.86667e-17	8.2048e-07
956	2.02667e-16	8.20373e-07
957	7.73333e-17	8.20267e-07
958	9.2e-17	8.2016e-07
959	1.69333e-16	8.20213e-07
960	9.6e-17	8.20267e-07
961	1.45333e-16	8.2032e-07
962	1.58667e-16	8.20373e-07
963	5.6e-17	8.2072e-07
964	1.16e-16	8.21067e-07
965	2.17333e-16	8.21413e-07
966	8.93333e-17	8.2176e-07
967	4.66667e-17	8.21333e-07
968	1.94667e-16	8.20907e-07
969	5.06667e-17	8.2048e-07
970	1.12e-16	8.20053e-07
971	1.24e-16	8.19853e-07
972	2.26667e-16	8.19653e-07
973	1.82667e-16	8.19453e-07
974	5.46667e-17	8.19253e-07
975	7.86667e-17	8.19373e-07
976	2.17333e-16	8.19493e-07
977	1.93333e-16	8.19613e-07
978	8.66667e-17	8.19733e-07
979	6.8e-17	8.20147e-07
980	9.06667e-17	8.2056e-07
981	7.2e-17	8.20973e-07
982	2.13333e-16	8.21387e-07
983	1.13333e-16	8.20747e-07
984	1.2e-16	8.20107e-07
985	8e-17	8.19467e-07
986	2.25333e-16	8.18827e-07
987	8.26667e-17	8.19027e-07
988	1.01333e-16	8.19227e-07
989	9.6e-17	8.19427e-07
990	1.61333e-16	8.19627e-07
991	2.26667e-16	8.1892e-07
992	8.13333e-17	8.18213e-07
993	1.04e-16	8.17507e-07
994	2.08e-16	8.168e-07
995	9.2e-17	8.176e-07
996	1.70667e-16	8.184e-07
997	2.01333e-16	8.192e-07
998	7.73333e-17	8.2e-07
999	8.13333e-17	8.19933e-07
1000	1.58667e-16	8.19867e-07
1001	1.86667e-16	8.198e-07
1002	1.46667e-16	8.19733e-07
1003	1.4e-16	8.19947e-07
1004	1.41333e-16	8.2016e-07
1005	1.49333e-16	8.20373e-07
1006	4.13333e-17	8.20587e-07
1007	1.2e-16	8.20587e-07
1008	1.77333e-16	8.20587e-07
1009	1.84e-16	8.20587e-07
1010	1.44e-16	8.20587e-07
1011	1.21333e-16	8.20707e-07
1012	9.73333e-17	8.20827e-07
1013	1.70667e-16	8.20947e-07
1014	1.70667e-16	8.21067e-07
1015	8.13333e-17	8.2084e-07
1016	1.93333e-16	8.20613e-07
1017	1.18667e-16	8.20387e-07
1018	6.53333e-17	8.2016e-07
1019	2.10667e-16	8.19867e-07
1020	1.26667e-16	8.19573e-07
1021	1.42667e-16	8.1928e-07
1022	1.24e-16	8.18987e-07
1023	1.81333e-16	8.18853e-07
1024	1.93333e-16	8.1872e-07
1025	2.17333e-16	8.18587e-07
1026	1.93333e-16	8.18453e-07
1027	1.62667e-16	8.1788e-07
1028	6.4e-17	8.17307e-07
1029	2.24e-16	8.16733e-07
1030	1.26667e-16	8.1616e-07
1031	4.8e-17	8.17013e-07
1032	1.4e-16	8.17867e-07
1033	1.57333e-16	8.1872e-07
1034	9.33333e-17	8.19573e-07
1035	8e-17	8.1972e-07
1036	1.88e-16	8.19867e-07
1037	2.28e-16	8.20013e-07
1038	1.8e-16	8.2016e-07
1039	1.2e-16	8.1988e-07
1040	1.10667e-16	8.196e-07
1041	6.4e-17	8.1932e-07
1042	8e-17	8.1904e-07
1043	1.77333e-16	8.19107e-07
1044	4.26667e-17	8.19173e-07
1045	1.02667e-16	8.1924e-07
1046	1.97333e-16	8.19307e-07
1047	7.73333e-17	8.18907e-07
1048	1.68e-16	8.18507e-07
1049	1.76e-16	8.18107e-07
1050	1.90667e-16	8.17707e-07
1051	2.04e-16	8.17467e-07
1052	7.06667e-17	8.17227e-07
1053	9.33333e-17	8.16987e-07
1054	1.81333e-16	8.16747e-07
1055	4.8e-17	8.17493e-07
1056	1.09333e-16	8.1824e-07
1057	5.6e-17	8.18987e-07
1058	1.46667e-16	8.19733e-07
1059	1.4e-16	8.19853e-07
1060	1.32e-16	8.19973e-07
1061	1.92e-16	8.20093e-07
1062	1.37333e-16	8.20213e-07
1063	1.44e-16	8.19827e-07
1064	1.01333e-16	8.1944e-07
1065	1.89333e-16	8.19053e-07
1066	5.46667e-17	8.18667e-07
1067	1.56e-16	8.18787e-07
1068	1.2e-16	8.18907e-07
1069	1.09333e-16	8.19027e-07
1070	2.04e-16	8.19147e-07
1071	1.73333e-16	8.19147e-07
1072	5.73333e-17	8.19147e-07
1073	7.33333e-17	8.19147e-07
1074	1.41333e-16	8.19147e-07
1075	1.53333e-16	8.19293e-07
1076	9.73333e-17	8.1944e-07
1077	7.6e-17	8.19587e-07
1078	1.2e-16	8.19733e-07
1079	6.8e-17	8.19067e-07
1080	2.2e-16	8.184e-07
1081	1.84e-16	8.17733e-07
1082	1.49333e-16	8.17067e-07
1083	2.06667e-16	8.17e-07
1084	1.13333e-16	8.16933e-07
1085	5.6e-17	8.16867e-07
1086	1.16e-16	8.168e-07
1087	2.22667e-16	8.16547e-07
1088	2.21333e-16	8.16293e-07
1089	1.93333e-16	8.1604e-07
1090	5.6e-17	8.15787e-07
1091	1.04e-16	8.16107e-07
1092	1.58667e-16	8.16427e-07
1093	4.26667e-17	8.16747e-07
1094	2.21333e-16	8.17067e-07
1095	5.33333e-17	8.17267e-07
1096	1.78667e-16	8.17467e-07
1097	1e-16	8.17667e-07
1098	1.21333e-16	8.17867e-07
1099	1.41333e-16	8.17293e-07
1100	1.92e-16	8.1672e-07
1101	1.66667e-16	8.16147e-07
1102	1.37333e-16	8.15573e-07
1103	1.65333e-16	8.15867e-07
1104	1.66667e-16	8.1616e-07
1105	1.76e-16	8.16453e-07
1106	2.05333e-16	8.16747e-07
1107	1.41333e-16	8.16787e-07
1108	2.08e-16	8.16827e-07
1109	6.66667e-17	8.16867e-07
1110	6.93333e-17	8.16907e-07
1111	1.41333e-16	8.16773e-07
1112	1.88e-16	8.1664e-07
1113	8.26667e-17	8.16507e-07
1114	1.84e-16	8.16373e-07
1115	1.38667e-16	8.16693e-07
1116	1.46667e-16	8.17013e-07
1117	7.33333e-17	8.17333e-07
1118	1.14667e-16	8.17653e-07
1119	1.26667e-16	8.17493e-07
1120	1.25333e-16	8.17333e-07
1121	1.16e-16	8.17173e-07
1122	1.98667e-16	8.17013e-07
1123	9.6e-17	8.1704e-07
1124	2.17333e-16	8.17067e-07
1125	1.18667e-16	8.17093e-07
1126	7.86667e-17	8.1712e-07
1127	6.4e-17	8.16827e-07
1128	9.6e-17	8.16533e-07
1129	4.93333e-17	8.1624e-07
1130	2.2e-16	8.15947e-07
1131	1.70667e-16	8.16547e-07
1132	9.33333e-17	8.17147e-07
1133	1.08e-16	8.17747e-07
1134	1.33333e-16	8.18347e-07
1135	7.6e-17	8.182e-07
1136	4.66667e-17	8.18053e-07
1137	8.26667e-17	8.17907e-07
1138	6.13333e-17	8.1776e-07
1139	1.56e-16	8.17813e-07
1140	6.26667e-17	8.17867e-07
1141	1.48e-16	8.1792e-07
1142	7.6e-17	8.17973e-07
1143	2.28e-16	8.17467e-07
1144	7.46667e-17	8.1696e-07
1145	2.18667e-16	8.16453e-07
1146	1.86667e-16	8.15947e-07
1147	2.2e-16	8.1632e-07
1148	1.33333e-16	8.16693e-07
1149	7.86667e-17	8.17067e-07
1150	1.56e-16	8.1744e-07
1151	2.18667e-16	8.17653e-07
1152	1.21333e-16	8.17867e-07
1153	1.56e-16	8.1808e-07
1154	6.4e-17	8.18293e-07
1155	9.33333e-17	8.18227e-07
1156	1.77333e-16	8.1816e-07
1157	2.01333e-16	8.18093e-07
1158	8.26667e-17	8.18027e-07
1159	1.01333e-16	8.17453e-07
1160	1.81333e-16	8.1688e-07
1161	2.13333e-16	8.16307e-07
1162	2.05333e-16	8.15733e-07
1163	1.4e-16	8.16107e-07
1164	5.73333e-17	8.1648e-07
1165	1.92e-16	8.16853e-07
1166	1.69333e-16	8.17227e-07
1167	1.25333e-16	8.17213e-07
1168	9.6e-17	8.172e-07
1169	9.2e-17	8.17187e-07
1170	1.45333e-16	8.17173e-07
1171	7.06667e-17	8.1728e-07
1172	1.12e-16	8.17387e-07
1173	1.93333e-16	8.17493e-07
1174	9.2e-17	8.176e-07
1175	2.18667e-16	8.1708e-07
1176	1.54667e-16	8.1656e-07
1177	1.78667e-16	8.1604e-07
1178	1.50667e-16	8.1552e-07
1179	1.29333e-16	8.1596e-07
1180	1.92e-16	8.164e-07
1181	1.98667e-16	8.1684e-07
1182	1.28e-16	8.1728e-07
1183	2.08e-16	8.1716e-07
1184	8.53333e-17	8.1704e-07
1185	1.72e-16	8.1692e-07
1186	8.26667e-17	8.168e-07
1187	1.46667e-16	8.17e-07
1188	7.06667e-17	8.172e-07
1189	2.17333e-16	8.174e-07
1190	1.68e-16	8.176e-07
1191	1.65333e-16	8.1696e-07
1192	1.58667e-16	8.1632e-07
1193	1.89333e-16	8.1568e-07
1194	5.06667e-17	8.1504e-07
1195	1.33333e-16	8.1544e-07
1196	2.04e-16	8.1584e-07
1197	1.24e-16	8.1624e-07
1198	1.57333e-16	8.1664e-07
1199	1.04e-16	8.16173e-07
1200	1.86667e-16	8.15707e-07
1201	8.93333e-17	8.1524e-07
1202	1.24e-16	8.14773e-07
1203	1.97333e-16	8.15427e-07
1204	1.46667e-16	8.1608e-07
1205	1.72e-16	8.16733e-07
1206	1.54667e-16	8.17387e-07
1207	2.12e-16	8.17267e-07
1208	4.53333e-17	8.17147e-07
1209	5.6e-17	8.17027e-07
1210	6.8e-17	8.16907e-07
1211	1.46667e-16	8.1712e-07
1212	1.44e-16	8.17333e-07
1213	1.76e-16	8.17547e-07
1214	1.97333e-16	8.1776e-07
1215	5.6e-17	8.17373e-07
1216	1.61333e-16	8.16987e-07
1217	1.8e-16	8.166e-07
1218	1.46667e-16	8.16213e-07
1219	1.65333e-16	8.16747e-07
1220	1.66667e-16	8.1728e-07
1221	1.05333e-16	8.17813e-07
1222	2.14667e-16	8.18347e-07
1223	2.08e-16	8.17813e-07
1224	1.49333e-16	8.1728e-07
1225	1.96e-16	8.16747e-07
1226	1e-16	8.16213e-07
1227	1.4e-16	8.16427e-07
1228	2.12e-16	8.1664e-07
1229	1e-16	8.16853e-07
1230	1.36e-16	8.17067e-07
1231	1.57333e-16	8.1668e-07
1232	8.8e-17	8.16293e-07
1233	5.2e-17	8.15907e-07
1234	1.10667e-16	8.1552e-07
1235	1.22667e-16	8.15667e-07
1236	1.25333e-16	8.15813e-07
1237	9.06667e-17	8.1596e-07
1238	4.4e-17	8.16107e-07
1239	1.22667e-16	8.15733e-07
1240	1.69333e-16	8.1536e-07
1241	1.50667e-16	8.14987e-07
1242	5.6e-17	8.14613e-07
1243	1.05333e-16	8.1532e-07
1244	2.08e-16	8.16027e-07
1245	7.06667e-17	8.16733e-07
1246	1.70667e-16	8.1744e-07
1247	1.49333e-16	8.17027e-07
1248	7.73333e-17	8.16613e-07
1249	8.8e-17	8.162e-07
1250	1.32e-16	8.15787e-07
1251	9.86667e-17	8.1628e-07
1252	2.2e-16	8.16773e-07
1253	2.09333e-16	8.17267e-07
1254	1.88e-16	8.1776e-07
1255	1.70667e-16	8.17293e-07
1256	7.73333e-17	8.16827e-07
1257	1.6e-16	8.1636e-07
1258	1.49333e-16	8.15893e-07
1259	1.10667e-16	8.16093e-07
1260	1.22667e-16	8.16293e-07
1261	8.93333e-17	8.16493e-07
1262	1.12e-16	8.16693e-07
1263	1.74667e-16	8.16933e-07
1264	4.26667e-17	8.17173e-07
1265	1.09333e-16	8.17413e-07
1266	8.26667e-17	8.17653e-07
1267	1.12e-16	8.1792e-07
1268	6.13333e-17	8.18187e-07
1269	1.01333e-16	8.18453e-07
1270	1.86667e-16	8.1872e-07
1271	1.02667e-16	8.18613e-07
1272	7.6e-17	8.18507e-07
1273	7.6e-17	8.184e-07
1274	1.02667e-16	8.18293e-07
1275	2.01333e-16	8.18027e-07
1276	1.68e-16	8.1776e-07
1277	2e-16	8.17493e-07
1278	4.4e-17	8.17227e-07
1279	2.28e-16	8.1728e-07
1280	1.09333e-16	8.17333e-07
1281	4.4e-17	8.17387e-07
1282	1.37333e-16	8.1744e-07
1283	7.73333e-17	8.176e-07
1284	1.37333e-16	8.1776e-07
1285	1.86667e-16	8.1792e-07
1286	1.14667e-16	8.1808e-07
1287	7.2e-17	8.1748e-07
1288	4.93333e-17	8.1688e-07
1289	2.08e-16	8.1628e-07
1290	9.73333e-17	8.1568e-07
1291	1.41333e-16	8.1576e-07
1292	1.06667e-16	8.1584e-07
1293	1.30667e-16	8.1592e-07
1294	1.28e-16	8.16e-07
1295	1.36e-16	8.1652e-07
1296	1.24e-16	8.1704e-07
1297	1.6e-16	8.1756e-07
1298	1.09333e-16	8.1808e-07
1299	1.50667e-16	8.17933e-07
1300	7.6e-17	8.17787e-07
1301	1.65333e-16	8.1764e-07
1302	4.66667e-17	8.17493e-07
1303	6.53333e-17	8.16773e-07
1304	8e-17	8.16053e-07
1305	1.05333e-16	8.15333e-07
1306	1.36e-16	8.14613e-07
1307	2.16e-16	8.1512e-07
1308	1.69333e-16	8.15627e-07
1309	1.58667e-16	8.16133e-07
1310	1.98667e-16	8.1664e-07
1311	7.2e-17	8.1744e-07
1312	8.4e-17	8.1824e-07
1313	6.66667e-17	8.1904e-07
1314	1.86667e-16	8.1984e-07
1315	1.12e-16	8.19653e-07
1316	1.04e-16	8.19467e-07
1317	1.65333e-16	8.1928e-07
1318	2.2e-16	8.19093e-07
1319	1.53333e-16	8.1892e-07
1320	2.09333e-16	8.18747e-07
1321	6.53333e-17	8.18573e-07
1322	5.6e-17	8.184e-07
1323	2.14667e-16	8.18147e-07
1324	1.37333e-16	8.17893e-07
1325	1.41333e-16	8.1764e-07
1326	1.32e-16	8.17387e-07
1327	1.53333e-16	8.17613e-07
1328	2.08e-16	8.1784e-07
1329	1.46667e-16	8.18067e-07
1330	1.34667e-16	8.18293e-07
1331	1.12e-16	8.18853e-07
1332	1.94667e-16	8.19413e-07
1333	1.68e-16	8.19973e-07
1334	1.62667e-16	8.20533e-07
1335	1.92e-16	8.20093e-07
1336	1.45333e-16	8.19653e-07
1337	2.24e-16	8.19213e-07
1338	1.24e-16	8.18773e-07
1339	8.53333e-17	8.19427e-07
1340	9.73333e-17	8.2008e-07
1341	6.8e-17	8.20733e-07
1342	1.62667e-16	8.21387e-07
1343	1.81333e-16	8.2056e-07
1344	1.85333e-16	8.19733e-07
1345	2.12e-16	8.18907e-07
1346	4.8e-17	8.1808e-07
1347	5.86667e-17	8.1864e-07
1348	1.24e-16	8.192e-07
1349	1.24e-16	8.1976e-07
1350	1.08e-16	8.2032e-07
1351	5.06667e-17	8.19973e-07
1352	1.28e-16	8.19627e-07
1353	1.16e-16	8.1928e-07
1354	1.09333e-16	8.18933e-07
1355	1.45333e-16	8.19253e-07
1356	6e-17	8.19573e-07
1357	1.73333e-16	8.19893e-07
1358	2.16e-16	8.20213e-07
1359	1.88e-16	8.20293e-07
1360	2.28e-16	8.20373e-07
1361	4.13333e-17	8.20453e-07
1362	1.38667e-16	8.20533e-07
1363	1.68e-16	8.2012e-07
1364	7.06667e-17	8.19707e-07
1365	1.02667e-16	8.19293e-07
1366	1.14667e-16	8.1888e-07
1367	9.73333e-17	8.19053e-07
1368	6.4e-17	8.19227e-07
1369	1.18667e-16	8.194e-07
1370	4.13333e-17	8.19573e-07
1371	1.57333e-16	8.19267e-07
1372	1.21333e-16	8.1896e-07
1373	1.93333e-16	8.18653e-07
1374	1.84e-16	8.18347e-07
1375	1.50667e-16	8.18293e-07
1376	1.16e-16	8.1824e-07
1377	9.46667e-17	8.18187e-07
1378	1.49333e-16	8.18133e-07
1379	2.14667e-16	8.18067e-07
1380	6.8e-17	8.18e-07
1381	1.62667e-16	8.17933e-07
1382	1.28e-16	8.17867e-07
1383	1.73333e-16	8.17907e-07
1384	6.66667e-17	8.17947e-07
1385	2.22667e-16	8.17987e-07
1386	2.08e-16	8.18027e-07
1387	1e-16	8.18253e-07
1388	1.73333e-16	8.1848e-07
1389	1.21333e-16	8.18707e-07
1390	9.73333e-17	8.18933e-07
1391	1.68e-16	8.1896e-07
1392	7.46667e-17	8.18987e-07
1393	1.52e-16	8.19013e-07
1394	1.06667e-16	8.1904e-07
1395	9.73333e-17	8.1944e-07
1396	4.13333e-17	8.1984e-07
1397	1.86667e-16	8.2024e-07
1398	1.38667e-16	8.2064e-07
1399	2.21333e-16	8.20053e-07
1400	5.46667e-17	8.19467e-07
1401	1.16e-16	8.1888e-07
1402	1.85333e-16	8.18293e-07
1403	1.85333e-16	8.1936e-07
1404	1.41333e-16	8.20427e-07
1405	1.76e-16	8.21493e-07
1406	2.12e-16	8.2256e-07
1407	1.74667e-16	8.2236e-07
1408	2.28e-16	8.2216e-07
1409	1.06667e-16	8.2196e-07
1410	9.73333e-17	8.2176e-07
1411	7.06667e-17	8.21187e-07
1412	1.61333e-16	8.20613e-07
1413	1.76e-16	8.2004e-07
1414	1.14667e-16	8.19467e-07
1415	1.33333e-16	8.19373e-07
1416	1.09333e-16	8.1928e-07
1417	2.25333e-16	8.19187e-07
1418	2.13333e-16	8.19093e-07
1419	1.13333e-16	8.19413e-07
1420	2.24e-16	8.19733e-07
1421	6.93333e-17	8.20053e-07
1422	1.44e-16	8.20373e-07
1423	1.50667e-16	8.20493e-07
1424	1.53333e-16	8.20613e-07
1425	1.85333e-16	8.20733e-07
1426	1e-16	8.20853e-07
1427	1.42667e-16	8.2072e-07
1428	1.90667e-16	8.20587e-07
1429	2.14667e-16	8.20453e-07
1430	2.26667e-16	8.2032e-07
1431	5.2e-17	8.20547e-07
1432	1.85333e-16	8.20773e-07
1433	1.02667e-16	8.21e-07
1434	6.53333e-17	8.21227e-07
1435	2.22667e-16	8.20787e-07
1436	1.90667e-16	8.20347e-07
1437	2.08e-16	8.19907e-07
1438	1.02667e-16	8.19467e-07
1439	1.29333e-16	8.19787e-07
1440	4.4e-17	8.20107e-07
1441	1.24e-16	8.20427e-07
1442	1.45333e-16	8.20747e-07
1443	1.49333e-16	8.20187e-07
1444	1.16e-16	8.19627e-07
1445	1.24e-16	8.19067e-07
1446	1.37333e-16	8.18507e-07
1447	7.06667e-17	8.18333e-07
1448	2.28e-16	8.1816e-07
1449	9.06667e-17	8.17987e-07
1450	5.33333e-17	8.17813e-07
1451	1.58667e-16	8.17947e-07
1452	1.61333e-16	8.1808e-07
1453	2.05333e-16	8.18213e-07
1454	5.86667e-17	8.18347e-07
1455	4.4e-17	8.18333e-07
1456	1.44e-16	8.1832e-07
1457	2.25333e-16	8.18307e-07
1458	2.12e-16	8.18293e-07
1459	1.84e-16	8.18653e-07
1460	1.6e-16	8.19013e-07
1461	1e-16	8.19373e-07
1462	1.81333e-16	8.19733e-07
1463	1.16e-16	8.1936e-07
1464	1.61333e-16	8.18987e-07
1465	2.28e-16	8.18613e-07
1466	1.22667e-16	8.1824e-07
1467	2.28e-16	8.182e-07
1468	8.26667e-17	8.1816e-07
1469	9.86667e-17	8.1812e-07
1470	2.25333e-16	8.1808e-07
1471	1.62667e-16	8.17813e-07
1472	2e-16	8.17547e-07
1473	1e-16	8.1728e-07
1474	1.82667e-16	8.17013e-07
1475	1.46667e-16	8.1716e-07
1476	4.66667e-17	8.17307e-07
1477	4.4e-17	8.17453e-07
1478	1.82667e-16	8.176e-07
1479	7.6e-17	8.1784e-07
1480	1.29333e-16	8.1808e-07
1481	1.69333e-16	8.1832e-07
1482	2.24e-16	8.1856e-07
1483	1.18667e-16	8.1844e-07
1484	8.13333e-17	8.1832e-07
1485	1.57333e-16	8.182e-07
1486	1.18667e-16	8.1808e-07
1487	1.06667e-16	8.18093e-07
1488	2.26667e-16	8.18107e-07
1489	9.86667e-17	8.1812e-07
1490	9.2e-17	8.18133e-07
1491	8.53333e-17	8.18307e-07
1492	8.4e-17	8.1848e-07
1493	6.8e-17	8.18653e-07
1494	4.53333e-17	8.18827e-07
1495	9.86667e-17	8.1884e-07
1496	1.41333e-16	8.18853e-07
1497	1.84e-16	8.18867e-07
1498	1.44e-16	8.1888e-07
1499	2.26667e-16	8.1864e-07
1500	9.2e-17	8.184e-07
1501	5.33333e-17	8.1816e-07
1502	2.25333e-16	8.1792e-07
1503	1.22667e-16	8.18387e-07
1504	1.70667e-16	8.18853e-07
1505	1.06667e-16	8.1932e-07
1506	1.22667e-16	8.19787e-07
1507	1.12e-16	8.19787e-07
1508	6.66667e-17	8.19787e-07
1509	1.94667e-16	8.19787e-07
1510	6.26667e-17	8.19787e-07
1511	4.4e-17	8.18987e-07
1512	2.01333e-16	8.18187e-07
1513	1.81333e-16	8.17387e-07
1514	8e-17	8.16587e-07
1515	7.46667e-17	8.16227e-07
1516	1.53333e-16	8.15867e-07
1517	7.2e-17	8.15507e-07
1518	1.66667e-16	8.15147e-07
1519	9.86667e-17	8.16173e-07
1520	9.86667e-17	8.172e-07
1521	1.33333e-16	8.18227e-07
1522	1.84e-16	8.19253e-07
1523	1.44e-16	8.18493e-07
1524	1.48e-16	8.17733e-07
1525	1.44e-16	8.16973e-07
1526	1.50667e-16	8.16213e-07
1527	7.06667e-17	8.16267e-07
1528	6.26667e-17	8.1632e-07
1529	2.09333e-16	8.16373e-07
1530	6.26667e-17	8.16427e-07
1531	1.97333e-16	8.17e-07
1532	1.04e-16	8.17573e-07
1533	8.8e-17	8.18147e-07
1534	4.13333e-17	8.1872e-07
1535	9.6e-17	8.17947e-07
1536	1.17333e-16	8.17173e-07
1537	1.48e-16	8.164e-07
1538	1.73333e-16	8.15627e-07
1539	5.46667e-17	8.16027e-07
1540	7.33333e-17	8.16427e-07
1541	1.08e-16	8.16827e-07
1542	9.2e-17	8.17227e-07
1543	4.66667e-17	8.1724e-07
1544	1.38667e-16	8.17253e-07
1545	1.38667e-16	8.17267e-07
1546	1.49333e-16	8.1728e-07
1547	1.17333e-16	8.1688e-07
1548	1.56e-16	8.1648e-07
1549	9.33333e-17	8.1608e-07
1550	8.26667e-17	8.1568e-07
1551	1.2e-16	8.16387e-07
1552	4.26667e-17	8.17093e-07
1553	2.26667e-16	8.178e-07
1554	1.29333e-16	8.18507e-07
1555	5.06667e-17	8.18613e-07
1556	4.93333e-17	8.1872e-07
1557	1.65333e-16	8.18827e-07
1558	6.4e-17	8.18933e-07
1559	4.53333e-17	8.18973e-07
1560	5.06667e-17	8.19013e-07
1561	2.25333e-16	8.19053e-07
1562	6.93333e-17	8.19093e-07
1563	1.90667e-16	8.18867e-07
1564	1.61333e-16	8.1864e-07
1565	1.34667e-16	8.18413e-07
1566	1.61333e-16	8.18187e-07
1567	1.34667e-16	8.18187e-07
1568	8.8e-17	8.18187e-07
1569	4.53333e-17	8.18187e-07
1570	2.17333e-16	8.18187e-07
1571	1.37333e-16	8.17947e-07
1572	6.13333e-17	8.17707e-07
1573	7.86667e-17	8.17467e-07
1574	1.69333e-16	8.17227e-07
1575	1.92e-16	8.17493e-07
1576	5.6e-17	8.1776e-07
1577	5.46667e-17	8.18027e-07
1578	1.78667e-16	8.18293e-07
1579	7.73333e-17	8.18147e-07
1580	9.6e-17	8.18e-07
1581	2.09333e-16	8.17853e-07
1582	1.93333e-16	8.17707e-07
1583	1.77333e-16	8.1744e-07
1584	2.10667e-16	8.17173e-07
1585	5.06667e-17	8.16907e-07
1586	1.25333e-16	8.1664e-07
1587	5.86667e-17	8.1656e-07
1588	4.26667e-17	8.1648e-07
1589	1.70667e-16	8.164e-07
1590	4.13333e-17	8.1632e-07
1591	1.16e-16	8.16493e-07
1592	8.4e-17	8.16667e-07
1593	1.82667e-16	8.1684e-07
1594	4.26667e-17	8.17013e-07
1595	9.73333e-17	8.1672e-07
1596	1.89333e-16	8.16427e-07
1597	7.33333e-17	8.16133e-07
1598	1.92e-16	8.1584e-07
1599	1.72e-16	8.1636e-07
1600	2.17333e-16	8.1688e-07
1601	5.86667e-17	8.174e-07
1602	7.6e-17	8.1792e-07
1603	8.93333e-17	8.17373e-07
1604	1.34667e-16	8.16827e-07
1605	2e-16	8.1628e-07
1606	1.77333e-16	8.15733e-07
1607	1.08e-16	8.16187e-07
1608	2.26667e-16	8.1664e-07
1609	1.96e-16	8.17093e-07
1610	2.14667e-16	8.17547e-07
1611	2.08e-16	8.17827e-07
1612	1.93333e-16	8.18107e-07
1613	7.73333e-17	8.18387e-07
1614	6.53333e-17	8.18667e-07
1615	6.13333e-17	8.182e-07
1616	1.76e-16	8.17733e-07
1617	1.26667e-16	8.17267e-07
1618	1.30667e-16	8.168e-07
1619	2.12e-16	8.17307e-07
1620	2.05333e-16	8.17813e-07
1621	4.66667e-17	8.1832e-07
1622	7.06667e-17	8.18827e-07
1623	2.10667e-16	8.182e-07
1624	6.93333e-17	8.17573e-07
1625	1.50667e-16	8.16947e-07
1626	1.93333e-16	8.1632e-07
1627	5.46667e-17	8.166e-07
1628	2.08e-16	8.1688e-07
1629	7.86667e-17	8.1716e-07
1630	1.06667e-16	8.1744e-07
1631	5.86667e-17	8.17653e-07
1632	1.97333e-16	8.17867e-07
1633	1.09333e-16	8.1808e-07
1634	2e-16	8.18293e-07
1635	1.02667e-16	8.1816e-07
1636	1.52e-16	8.18027e-07
1637	1e-16	8.17893e-07
1638	2.24e-16	8.1776e-07
1639	1.66667e-16	8.18107e-07
1640	1.69333e-16	8.18453e-07
1641	1.70667e-16	8.188e-07
1642	1.4e-16	8.19147e-07
1643	6.26667e-17	8.19307e-07
1644	1.28e-16	8.19467e-07
1645	1.26667e-16	8.19627e-07
1646	6.4e-17	8.19787e-07
1647	1.97333e-16	8.1976e-07
1648	5.33333e-17	8.19733e-07
1649	2.25333e-16	8.19707e-07
1650	8.8e-17	8.1968e-07
1651	1.68e-16	8.20093e-07
1652	1.12e-16	8.20507e-07
1653	4.8e-17	8.2092e-07
1654	7.73333e-17	8.21333e-07
1655	1.34667e-16	8.20667e-07
1656	1.8e-16	8.2e-07
1657	8.13333e-17	8.19333e-07
1658	1.58667e-16	8.18667e-07
1659	6.13333e-17	8.1888e-07
1660	1.44e-16	8.19093e-07
1661	1.34667e-16	8.19307e-07
1662	1.26667e-16	8.1952e-07
1663	1.77333e-16	8.1924e-07
1664	5.33333e-17	8.1896e-07
1665	1.49333e-16	8.1868e-07
1666	7.06667e-17	8.184e-07
1667	1.04e-16	8.1864e-07
1668	2e-16	8.1888e-07
1669	1.97333e-16	8.1912e-07
1670	2.05333e-16	8.1936e-07
1671	1.93333e-16	8.19133e-07
1672	1.57333e-16	8.18907e-07
1673	9.46667e-17	8.1868e-07
1674	2.02667e-16	8.18453e-07
1675	6.66667e-17	8.1832e-07
1676	1.6e-16	8.18187e-07
1677	1.77333e-16	8.18053e-07
1678	1.48e-16	8.1792e-07
1679	1.88e-16	8.176e-07
1680	1.88e-16	8.1728e-07
1681	2.22667e-16	8.1696e-07
1682	8e-17	8.1664e-07
1683	9.06667e-17	8.1712e-07
1684	2.12e-16	8.176e-07
1685	6.26667e-17	8.1808e-07
1686	1.6e-16	8.1856e-07
1687	1.24e-16	8.18653e-07
1688	1.36e-16	8.18747e-07
1689	2.26667e-16	8.1884e-07
1690	2.05333e-16	8.18933e-07
1691	1.57333e-16	8.18547e-07
1692	2.09333e-16	8.1816e-07
1693	1.4e-16	8.17773e-07
1694	9.2e-17	8.17387e-07
1695	1.58667e-16	8.17893e-07
1696	9.2e-17	8.184e-07
1697	2.14667e-16	8.18907e-07
1698	8e-17	8.19413e-07
1699	1.2e-16	8.19587e-07
1700	8.53333e-17	8.1976e-07
1701	1.88e-16	8.19933e-07
1702	6.66667e-17	8.20107e-07
1703	2.2e-16	8.20227e-07
1704	1.14667e-16	8.20347e-07
1705	1.74667e-16	8.20467e-07
1706	1.85333e-16	8.20587e-07
1707	9.46667e-17	8.20613e-07
1708	9.06667e-17	8.2064e-07
1709	2.06667e-16	8.20667e-07
1710	1.30667e-16	8.20693e-07
1711	2.26667e-16	8.20533e-07
1712	2.18667e-16	8.20373e-07
1713	4.53333e-17	8.20213e-07
1714	9.33333e-17	8.20053e-07
1715	1.86667e-16	8.20227e-07
1716	1.70667e-16	8.204e-07
1717	7.6e-17	8.20573e-07
1718	2.24e-16	8.20747e-07
1719	7.06667e-17	8.2056e-07
1720	8.93333e-17	8.20373e-07
1721	1.44e-16	8.20187e-07
1722	6e-17	8.2e-07
1723	2.2e-16	8.1996e-07
1724	7.2e-17	8.1992e-07
1725	1.36e-16	8.1988e-07
1726	2e-16	8.1984e-07
1727	1.28e-16	8.19253e-07
1728	5.73333e-17	8.18667e-07
1729	2.16e-16	8.1808e-07
1730	2.22667e-16	8.17493e-07
1731	1.05333e-16	8.18053e-07
1732	9.6e-17	8.18613e-07
1733	2.22667e-16	8.19173e-07
1734	1.56e-16	8.19733e-07
1735	1.24e-16	8.19533e-07
1736	1.10667e-16	8.19333e-07
1737	1.53333e-16	8.19133e-07
1738	4.4e-17	8.18933e-07
1739	1.54667e-16	8.19133e-07
1740	5.06667e-17	8.19333e-07
1741	8e-17	8.19533e-07
1742	1.81333e-16	8.19733e-07
1743	7.6e-17	8.19187e-07
1744	1.86667e-16	8.1864e-07
1745	1.52e-16	8.18093e-07
1746	1.32e-16	8.17547e-07
1747	2.28e-16	8.18147e-07
1748	8.26667e-17	8.18747e-07
1749	1.97333e-16	8.19347e-07
1750	1.66667e-16	8.19947e-07
1751	1.84e-16	8.19373e-07
1752	1.56e-16	8.188e-07
1753	2.12e-16	8.18227e-07
1754	1.53333e-16	8.17653e-07
1755	1.74667e-16	8.176e-07
1756	1.01333e-16	8.17547e-07
1757	2.06667e-16	8.17493e-07
1758	4.8e-17	8.1744e-07
1759	4.66667e-17	8.17613e-07
1760	2.17333e-16	8.17787e-07
1761	1.88e-16	8.1796e-07
1762	2.28e-16	8.18133e-07
1763	2.24e-16	8.1808e-07
1764	1.53333e-16	8.18027e-07
1765	1.4e-16	8.17973e-07
1766	2.22667e-16	8.1792e-07
1767	1.73333e-16	8.1688e-07
1768	1.64e-16	8.1584e-07
1769	1.14667e-16	8.148e-07
1770	9.33333e-17	8.1376e-07
1771	1.54667e-16	8.1376e-07
1772	1.18667e-16	8.1376e-07
1773	2.14667e-16	8.1376e-07
1774	1.88e-16	8.1376e-07
1775	9.33333e-17	8.14213e-07
1776	1.86667e-16	8.14667e-07
1777	1.06667e-16	8.1512e-07
1778	1.85333e-16	8.15573e-07
1779	2.17333e-16	8.16267e-07
1780	1.2e-16	8.1696e-07
1781	1.68e-16	8.17653e-07
1782	4.13333e-17	8.18347e-07
1783	8.26667e-17	8.18067e-07
1784	1.57333e-16	8.17787e-07
1785	2.26667e-16	8.17507e-07
1786	1.82667e-16	8.17227e-07
1787	1.54667e-16	8.1664e-07
1788	1.64e-16	8.16053e-07
1789	1.53333e-16	8.15467e-07
1790	1.92e-16	8.1488e-07
1791	4.13333e-17	8.16187e-07
1792	1.24e-16	8.17493e-07
1793	2.21333e-16	8.188e-07
1794	1.18667e-16	8.20107e-07
1795	1.77333e-16	8.19413e-07
1796	5.33333e-17	8.1872e-07
1797	2.25333e-16	8.18027e-07
1798	1.08e-16	8.17333e-07
1799	1.68e-16	8.17813e-07
1800	2.18667e-16	8.18293e-07
1801	1.92e-16	8.18773e-07
1802	2.21333e-16	8.19253e-07
1803	2.04e-16	8.1892e-07
1804	9.6e-17	8.18587e-07
1805	1.56e-16	8.18253e-07
1806	6.4e-17	8.1792e-07
1807	1.18667e-16	8.17973e-07
1808	1.2e-16	8.18027e-07
1809	9.46667e-17	8.1808e-07
1810	5.6e-17	8.18133e-07
1811	2.12e-16	8.17613e-07
1812	1.38667e-16	8.17093e-07
1813	1.58667e-16	8.16573e-07
1814	1.41333e-16	8.16053e-07
1815	1.02667e-16	8.16467e-07
1816	1.44e-16	8.1688e-07
1817	1.4e-16	8.17293e-07
1818	1.93333e-16	8.17707e-07
1819	9.86667e-17	8.17453e-07
1820	1.6e-16	8.172e-07
1821	1.05333e-16	8.16947e-07
1822	2e-16	8.16693e-07
1823	1.25333e-16	8.16573e-07
1824	5.33333e-17	8.16453e-07
1825	1.05333e-16	8.16333e-07
1826	1.09333e-16	8.16213e-07
1827	2.24e-16	8.16333e-07
1828	1.74667e-16	8.16453e-07
1829	5.86667e-17	8.16573e-07
1830	1.66667e-16	8.16693e-07
1831	7.86667e-17	8.164e-07
1832	1.97333e-16	8.16107e-07
1833	1.16e-16	8.15813e-07
1834	2.09333e-16	8.1552e-07
1835	9.73333e-17	8.15973e-07
1836	1.10667e-16	8.16427e-07
1837	7.73333e-17	8.1688e-07
1838	5.33333e-17	8.17333e-07
1839	2.14667e-16	8.1728e-07
1840	1.45333e-16	8.17227e-07
1841	2.06667e-16	8.17173e-07
1842	1.70667e-16	8.1712e-07
1843	1.56e-16	8.1704e-07
1844	1.37333e-16	8.1696e-07
1845	1.48e-16	8.1688e-07
1846	1.61333e-16	8.168e-07
1847	1.53333e-16	8.1696e-07
1848	1.44e-16	8.1712e-07
1849	1.48e-16	8.1728e-07
1850	4.4e-17	8.1744e-07
1851	8.26667e-17	8.1772e-07
1852	9.2e-17	8.18e-07
1853	2.12e-16	8.1828e-07
1854	2.12e-16	8.1856e-07
1855	5.73333e-17	8.17933e-07
1856	1.2e-16	8.17307e-07
1857	2.26667e-16	8.1668e-07
1858	1.69333e-16	8.16053e-07
1859	2.13333e-16	8.16053e-07
1860	1.08e-16	8.16053e-07
1861	1.61333e-16	8.16053e-07
1862	1.92e-16	8.16053e-07
1863	1.29333e-16	8.16053e-07
1864	2.18667e-16	8.16053e-07
1865	1.82667e-16	8.16053e-07
1866	9.2e-17	8.16053e-07
1867	1.32e-16	8.16347e-07
1868	4.66667e-17	8.1664e-07
1869	4.13333e-17	8.16933e-07
1870	1.44e-16	8.17227e-07
1871	4.26667e-17	8.17093e-07
1872	2.08e-16	8.1696e-07
1873	2.28e-16	8.16827e-07
1874	1.02667e-16	8.16693e-07
1875	2.06667e-16	8.16693e-07
1876	7.86667e-17	8.16693e-07
1877	6.53333e-17	8.16693e-07
1878	9.33333e-17	8.16693e-07
1879	1.01333e-16	8.1688e-07
1880	2.10667e-16	8.17067e-07
1881	1.12e-16	8.17253e-07
1882	1.52e-16	8.1744e-07
1883	2.26667e-16	8.166e-07
1884	4.26667e-17	8.1576e-07
1885	7.86667e-17	8.1492e-07
1886	1.48e-16	8.1408e-07
1887	1.73333e-16	8.1448e-07
1888	5.06667e-17	8.1488e-07
1889	8.53333e-17	8.1528e-07
1890	4.13333e-17	8.1568e-07
1891	2.17333e-16	8.14947e-07
1892	2.24e-16	8.14213e-07
1893	8.26667e-17	8.1348e-07
1894	1.16e-16	8.12747e-07
1895	1.65333e-16	8.13613e-07
1896	4.13333e-17	8.1448e-07
1897	2.26667e-16	8.15347e-07
1898	2.08e-16	8.16213e-07
1899	6.13333e-17	8.1612e-07
1900	2.24e-16	8.16027e-07
1901	1.81333e-16	8.15933e-07
1902	1.97333e-16	8.1584e-07
1903	1.58667e-16	8.15813e-07
1904	1.77333e-16	8.15787e-07
1905	1.97333e-16	8.1576e-07
1906	1.64e-16	8.15733e-07
1907	2.16e-16	8.15453e-07
1908	1.70667e-16	8.15173e-07
1909	4.93333e-17	8.14893e-07
1910	1.30667e-16	8.14613e-07
1911	1.45333e-16	8.15347e-07
1912	1.17333e-16	8.1608e-07
1913	8.4e-17	8.16813e-07
1914	1.05333e-16	8.17547e-07
1915	4.13333e-17	8.1764e-07
1916	6.26667e-17	8.17733e-07
1917	1.88e-16	8.17827e-07
1918	1.33333e-16	8.1792e-07
1919	1.68e-16	8.17573e-07
1920	2.26667e-16	8.17227e-07
1921	8.66667e-17	8.1688e-07
1922	1.73333e-16	8.16533e-07
1923	2.13333e-16	8.16987e-07
1924	1.53333e-16	8.1744e-07
1925	4.66667e-17	8.17893e-07
1926	2.06667e-16	8.18347e-07
1927	1.25333e-16	8.18627e-07
1928	7.73333e-17	8.18907e-07
1929	4.26667e-17	8.19187e-07
1930	1.44e-16	8.19467e-07
1931	6.53333e-17	8.18987e-07
1932	1.04e-16	8.18507e-07
1933	1.90667e-16	8.18027e-07
1934	1.22667e-16	8.17547e-07
1935	2.05333e-16	8.17973e-07
1936	1.56e-16	8.184e-07
1937	1.24e-16	8.18827e-07
1938	5.06667e-17	8.19253e-07
1939	1.4e-16	8.19427e-07
1940	1.26667e-16	8.196e-07
1941	5.86667e-17	8.19773e-07
1942	2.13333e-16	8.19947e-07
1943	1.42667e-16	8.1996e-07
1944	1.82667e-16	8.19973e-07
1945	4.8e-17	8.19987e-07
1946	4.4e-17	8.2e-07
1947	1.73333e-16	8.19253e-07
1948	1.72e-16	8.18507e-07
1949	1.09333e-16	8.1776e-07
1950	7.33333e-17	8.17013e-07
1951	1.93333e-16	8.17667e-07
1952	2.09333e-16	8.1832e-07
1953	2e-16	8.18973e-07
1954	9.73333e-17	8.19627e-07
1955	1.05333e-16	8.19907e-07
1956	1.36e-16	8.20187e-07
1957	2.12e-16	8.20467e-07
1958	7.06667e-17	8.20747e-07
1959	5.33333e-17	8.20787e-07
1960	1.98667e-16	8.20827e-07
1961	7.06667e-17	8.20867e-07
1962	2.10667e-16	8.20907e-07
1963	1.52e-16	8.2092e-07
1964	1.93333e-16	8.20933e-07
1965	2.13333e-16	8.20947e-07
1966	1.54667e-16	8.2096e-07
1967	1.49333e-16	8.2068e-07
1968	1.6e-16	8.204e-07
1969	2.12e-16	8.2012e-07
1970	1.61333e-16	8.1984e-07
1971	2.28e-16	8.19653e-07
1972	1.93333e-16	8.19467e-07
1973	1.97333e-16	8.1928e-07
1974	1.89333e-16	8.19093e-07
1975	8.66667e-17	8.19533e-07
1976	5.6e-17	8.19973e-07
1977	1.97333e-16	8.20413e-07
1978	1.84e-16	8.20853e-07
1979	1.18667e-16	8.21013e-07
1980	1.12e-16	8.21173e-07
1981	1.46667e-16	8.21333e-07
1982	1.92e-16	8.21493e-07
1983	6.26667e-17	8.2156e-07
1984	1.84e-16	8.21627e-07
1985	1.22667e-16	8.21693e-07
1986	4.53333e-17	8.2176e-07
1987	8.4e-17	8.21627e-07
1988	2.06667e-16	8.21493e-07
1989	1.24e-16	8.2136e-07
1990	4.53333e-17	8.21227e-07
1991	4.8e-17	8.2076e-07
1992	1.08e-16	8.20293e-07
1993	1.05333e-16	8.19827e-07
1994	4.13333e-17	8.1936e-07
1995	1.96e-16	8.19507e-07
1996	2.05333e-16	8.19653e-07
1997	7.2e-17	8.198e-07
1998	1.78667e-16	8.19947e-07
1999	7.73333e-17	8.20147e-07
2000	1.81333e-16	8.20347e-07
[truncated: 98,000 more rows]

[truncated: 14 more sheets: Fig2. g, Fig2. h, Fig2. i, Fig3. a, Fig3. e, Fig3. f, Fig3. g, Fig3. h, Fig4. d, Fig4. e, Fig4. f, Fig4. g, Fig4. h, Fig4. i]
